# Supplementary material for: Proteomic analysis of laser capture microscopy purified myotendinous junction regions from muscle sections
Source: Proteome Sci. 2014 May 7;12:25. doi: 10.1186/1477-5956-12-25 (PMC4113200; doi:10.1186/1477-5956-12-25)
Supplement: Additional file 3: Table S2 — Full lists of genes per enriched GO term with the corrected p values* for multiple testing [30]. [file 1477-5956-12-25-S3.xls]

	Supplementary Table 2: full lists of genes per enriched GO term with the corrected p values*								
									
GO Term	Description	P-value	FDR q-value	Enrichment	N	B	n	b	Genes
GO:0031966	mitochondrial membrane	1.37E-43	1.84E-40	9.87	16277	445	226	61	"[Acat1  -  acetyl-coenzyme a acetyltransferase 1, Hadha  -  hydroxyacyl-coenzyme a dehydrogenase/3-ketoacyl-coenzyme a thiolase/enoyl-coenzyme a hydratase (trifunctional protein), alpha subunit, Ndufa9  -  nadh dehydrogenase (ubiquinone) 1 alpha subcomplex, 9, Hadhb  -  hydroxyacyl-coenzyme a dehydrogenase/3-ketoacyl-coenzyme a thiolase/enoyl-coenzyme a hydratase (trifunctional protein), beta subunit, Phb2  -  prohibitin 2, Slc25a12  -  solute carrier family 25 (mitochondrial carrier, aralar), member 12, Tufm  -  tu translation elongation factor, mitochondrial, Acadl  -  acyl-coenzyme a dehydrogenase, long-chain, Acadm  -  acyl-coenzyme a dehydrogenase, medium chain, Acadvl  -  acyl-coenzyme a dehydrogenase, very long chain, Hspd1  -  heat shock protein 1 (chaperonin), Ndufb10  -  nadh dehydrogenase (ubiquinone) 1 beta subcomplex, 10, Cpt1b  -  carnitine palmitoyltransferase 1b, muscle, Ndufv2  -  nadh dehydrogenase (ubiquinone) flavoprotein 2, Got2  -  glutamate oxaloacetate transaminase 2, mitochondrial, Sdha  -  succinate dehydrogenase complex, subunit a, flavoprotein (fp), Ndufv1  -  nadh dehydrogenase (ubiquinone) flavoprotein 1, Ndufa12  -  nadh dehydrogenase (ubiquinone) 1 alpha subcomplex, 12, Ndufs3  -  nadh dehydrogenase (ubiquinone) fe-s protein 3, Phb  -  prohibitin, Slc25a3  -  solute carrier family 25 (mitochondrial carrier, phosphate carrier), member 3, Eci1  -  enoyl-coenzyme a delta isomerase 1, Cox5b  -  cytochrome c oxidase subunit vb, Cox4i1  -  cytochrome c oxidase subunit iv isoform 1, Cox5a  -  cytochrome c oxidase subunit va, Mtch2  -  mitochondrial carrier homolog 2 (c. elegans), Anxa1  -  annexin a1, Acsl1  -  acyl-coa synthetase long-chain family member 1, Uqcrc2  -  ubiquinol cytochrome c reductase core protein 2, Atp5d  -  atp synthase, h+ transporting, mitochondrial f1 complex, delta subunit, Pebp1  -  phosphatidylethanolamine binding protein 1, Acaa2  -  acetyl-coenzyme a acyltransferase 2 (mitochondrial 3-oxoacyl-coenzyme a thiolase), Ckmt2  -  creatine kinase, mitochondrial 2, Atp5l  -  atp synthase, h+ transporting, mitochondrial f0 complex, subunit g, Mdh2  -  malate dehydrogenase 2, nad (mitochondrial), Hadh  -  hydroxyacyl-coenzyme a dehydrogenase, Slc25a4  -  solute carrier family 25 (mitochondrial carrier, adenine nucleotide translocator), member 4, Ndufs1  -  nadh dehydrogenase (ubiquinone) fe-s protein 1, Atp5j2  -  atp synthase, h+ transporting, mitochondrial f0 complex, subunit f2, Atp5f1  -  atp synthase, h+ transporting, mitochondrial f0 complex, subunit b1, Atp5c1  -  atp synthase, h+ transporting, mitochondrial f1 complex, gamma polypeptide 1, Vdac3  -  voltage-dependent anion channel 3, Atp5b  -  atp synthase, h+ transporting mitochondrial f1 complex, beta subunit, Atp5a1  -  atp synthase, h+ transporting, mitochondrial f1 complex, alpha subunit 1, Vdac2  -  voltage-dependent anion channel 2, Vdac1  -  voltage-dependent anion channel 1, Idh2  -  isocitrate dehydrogenase 2 (nadp+), mitochondrial, Atp5h  -  atp synthase, h+ transporting, mitochondrial f0 complex, subunit d, Suclg1  -  succinate-coa ligase, gdp-forming, alpha subunit, Slc25a11  -  solute carrier family 25 (mitochondrial carrier oxoglutarate carrier), member 11, Nme2  -  nme/nm23 nucleoside diphosphate kinase 2, Sod2  -  superoxide dismutase 2, mitochondrial, Ndufa6  -  nadh dehydrogenase (ubiquinone) 1 alpha subcomplex, 6 (b14), Tomm22  -  translocase of outer mitochondrial membrane 22 homolog (yeast), Atad3a  -  atpase family, aaa domain containing 3a, Sdhb  -  succinate dehydrogenase complex, subunit b, iron sulfur (ip), Uqcr10  -  ubiquinol-cytochrome c reductase, complex iii subunit x, Bdh1  -  3-hydroxybutyrate dehydrogenase, type 1, Atp5k  -  atp synthase, h+ transporting, mitochondrial f1f0 complex, subunit e, COX2  -  cytochrome c oxidase subunit ii, Uqcrc1  -  ubiquinol-cytochrome c reductase core protein 1]"
GO:0005743	mitochondrial inner membrane	1.10E-42	7.41E-40	11.82	16277	329	226	54	"[Hadha  -  hydroxyacyl-coenzyme a dehydrogenase/3-ketoacyl-coenzyme a thiolase/enoyl-coenzyme a hydratase (trifunctional protein), alpha subunit, Acat1  -  acetyl-coenzyme a acetyltransferase 1, Ndufa9  -  nadh dehydrogenase (ubiquinone) 1 alpha subcomplex, 9, Hadhb  -  hydroxyacyl-coenzyme a dehydrogenase/3-ketoacyl-coenzyme a thiolase/enoyl-coenzyme a hydratase (trifunctional protein), beta subunit, Phb2  -  prohibitin 2, Tufm  -  tu translation elongation factor, mitochondrial, Slc25a12  -  solute carrier family 25 (mitochondrial carrier, aralar), member 12, Acadvl  -  acyl-coenzyme a dehydrogenase, very long chain, Hspd1  -  heat shock protein 1 (chaperonin), Ndufb10  -  nadh dehydrogenase (ubiquinone) 1 beta subcomplex, 10, Ndufv2  -  nadh dehydrogenase (ubiquinone) flavoprotein 2, Got2  -  glutamate oxaloacetate transaminase 2, mitochondrial, Sdha  -  succinate dehydrogenase complex, subunit a, flavoprotein (fp), Ndufv1  -  nadh dehydrogenase (ubiquinone) flavoprotein 1, Ndufs3  -  nadh dehydrogenase (ubiquinone) fe-s protein 3, Phb  -  prohibitin, Ndufa12  -  nadh dehydrogenase (ubiquinone) 1 alpha subcomplex, 12, Slc25a3  -  solute carrier family 25 (mitochondrial carrier, phosphate carrier), member 3, Eci1  -  enoyl-coenzyme a delta isomerase 1, Cox5b  -  cytochrome c oxidase subunit vb, Cox4i1  -  cytochrome c oxidase subunit iv isoform 1, Cox5a  -  cytochrome c oxidase subunit va, Mtch2  -  mitochondrial carrier homolog 2 (c. elegans), Uqcrc2  -  ubiquinol cytochrome c reductase core protein 2, Atp5d  -  atp synthase, h+ transporting, mitochondrial f1 complex, delta subunit, Acaa2  -  acetyl-coenzyme a acyltransferase 2 (mitochondrial 3-oxoacyl-coenzyme a thiolase), Atp5l  -  atp synthase, h+ transporting, mitochondrial f0 complex, subunit g, Ckmt2  -  creatine kinase, mitochondrial 2, Mdh2  -  malate dehydrogenase 2, nad (mitochondrial), Hadh  -  hydroxyacyl-coenzyme a dehydrogenase, Slc25a4  -  solute carrier family 25 (mitochondrial carrier, adenine nucleotide translocator), member 4, Ndufs1  -  nadh dehydrogenase (ubiquinone) fe-s protein 1, Atp5j2  -  atp synthase, h+ transporting, mitochondrial f0 complex, subunit f2, Atp5f1  -  atp synthase, h+ transporting, mitochondrial f0 complex, subunit b1, Atp5c1  -  atp synthase, h+ transporting, mitochondrial f1 complex, gamma polypeptide 1, Atp5b  -  atp synthase, h+ transporting mitochondrial f1 complex, beta subunit, Vdac3  -  voltage-dependent anion channel 3, Atp5a1  -  atp synthase, h+ transporting, mitochondrial f1 complex, alpha subunit 1, Vdac2  -  voltage-dependent anion channel 2, Vdac1  -  voltage-dependent anion channel 1, Idh2  -  isocitrate dehydrogenase 2 (nadp+), mitochondrial, Atp5h  -  atp synthase, h+ transporting, mitochondrial f0 complex, subunit d, Slc25a11  -  solute carrier family 25 (mitochondrial carrier oxoglutarate carrier), member 11, Suclg1  -  succinate-coa ligase, gdp-forming, alpha subunit, Sod2  -  superoxide dismutase 2, mitochondrial, Tomm22  -  translocase of outer mitochondrial membrane 22 homolog (yeast), Ndufa6  -  nadh dehydrogenase (ubiquinone) 1 alpha subcomplex, 6 (b14), Atad3a  -  atpase family, aaa domain containing 3a, Sdhb  -  succinate dehydrogenase complex, subunit b, iron sulfur (ip), Uqcr10  -  ubiquinol-cytochrome c reductase, complex iii subunit x, Bdh1  -  3-hydroxybutyrate dehydrogenase, type 1, Atp5k  -  atp synthase, h+ transporting, mitochondrial f1f0 complex, subunit e, COX2  -  cytochrome c oxidase subunit ii, Uqcrc1  -  ubiquinol-cytochrome c reductase core protein 1]"
GO:0044429	mitochondrial part	3.13E-42	1.40E-39	8.04	16277	600	226	67	"[Acat1  -  acetyl-coenzyme a acetyltransferase 1, Hadha  -  hydroxyacyl-coenzyme a dehydrogenase/3-ketoacyl-coenzyme a thiolase/enoyl-coenzyme a hydratase (trifunctional protein), alpha subunit, Ndufa9  -  nadh dehydrogenase (ubiquinone) 1 alpha subcomplex, 9, Hadhb  -  hydroxyacyl-coenzyme a dehydrogenase/3-ketoacyl-coenzyme a thiolase/enoyl-coenzyme a hydratase (trifunctional protein), beta subunit, Phb2  -  prohibitin 2, Ndufa10  -  nadh dehydrogenase (ubiquinone) 1 alpha subcomplex 10, Slc25a12  -  solute carrier family 25 (mitochondrial carrier, aralar), member 12, Tufm  -  tu translation elongation factor, mitochondrial, Acadl  -  acyl-coenzyme a dehydrogenase, long-chain, Acadm  -  acyl-coenzyme a dehydrogenase, medium chain, Acadvl  -  acyl-coenzyme a dehydrogenase, very long chain, Hspd1  -  heat shock protein 1 (chaperonin), Ndufb10  -  nadh dehydrogenase (ubiquinone) 1 beta subcomplex, 10, Cpt1b  -  carnitine palmitoyltransferase 1b, muscle, Ndufv2  -  nadh dehydrogenase (ubiquinone) flavoprotein 2, Got2  -  glutamate oxaloacetate transaminase 2, mitochondrial, Sdha  -  succinate dehydrogenase complex, subunit a, flavoprotein (fp), Ndufv1  -  nadh dehydrogenase (ubiquinone) flavoprotein 1, Phb  -  prohibitin, Ndufa12  -  nadh dehydrogenase (ubiquinone) 1 alpha subcomplex, 12, Ndufs3  -  nadh dehydrogenase (ubiquinone) fe-s protein 3, Slc25a3  -  solute carrier family 25 (mitochondrial carrier, phosphate carrier), member 3, Eci1  -  enoyl-coenzyme a delta isomerase 1, Lrpprc  -  leucine-rich ppr-motif containing, Cox5b  -  cytochrome c oxidase subunit vb, Cox4i1  -  cytochrome c oxidase subunit iv isoform 1, Cox5a  -  cytochrome c oxidase subunit va, Mtch2  -  mitochondrial carrier homolog 2 (c. elegans), Anxa1  -  annexin a1, Dlat  -  dihydrolipoamide s-acetyltransferase (e2 component of pyruvate dehydrogenase complex), Acsl1  -  acyl-coa synthetase long-chain family member 1, Uqcrc2  -  ubiquinol cytochrome c reductase core protein 2, Atp5d  -  atp synthase, h+ transporting, mitochondrial f1 complex, delta subunit, Pebp1  -  phosphatidylethanolamine binding protein 1, Acaa2  -  acetyl-coenzyme a acyltransferase 2 (mitochondrial 3-oxoacyl-coenzyme a thiolase), Ckmt2  -  creatine kinase, mitochondrial 2, Atp5l  -  atp synthase, h+ transporting, mitochondrial f0 complex, subunit g, Mdh2  -  malate dehydrogenase 2, nad (mitochondrial), Hadh  -  hydroxyacyl-coenzyme a dehydrogenase, Slc25a4  -  solute carrier family 25 (mitochondrial carrier, adenine nucleotide translocator), member 4, Ndufs1  -  nadh dehydrogenase (ubiquinone) fe-s protein 1, Atp5j2  -  atp synthase, h+ transporting, mitochondrial f0 complex, subunit f2, Atp5f1  -  atp synthase, h+ transporting, mitochondrial f0 complex, subunit b1, Atp5c1  -  atp synthase, h+ transporting, mitochondrial f1 complex, gamma polypeptide 1, Atp5b  -  atp synthase, h+ transporting mitochondrial f1 complex, beta subunit, Vdac3  -  voltage-dependent anion channel 3, Atp5a1  -  atp synthase, h+ transporting, mitochondrial f1 complex, alpha subunit 1, Vdac2  -  voltage-dependent anion channel 2, Vdac1  -  voltage-dependent anion channel 1, Idh2  -  isocitrate dehydrogenase 2 (nadp+), mitochondrial, Atp5h  -  atp synthase, h+ transporting, mitochondrial f0 complex, subunit d, Suclg1  -  succinate-coa ligase, gdp-forming, alpha subunit, Slc25a11  -  solute carrier family 25 (mitochondrial carrier oxoglutarate carrier), member 11, Nme2  -  nme/nm23 nucleoside diphosphate kinase 2, Sod2  -  superoxide dismutase 2, mitochondrial, Cs  -  citrate synthase, Ndufa6  -  nadh dehydrogenase (ubiquinone) 1 alpha subcomplex, 6 (b14), Tomm22  -  translocase of outer mitochondrial membrane 22 homolog (yeast), Atad3a  -  atpase family, aaa domain containing 3a, Sdhb  -  succinate dehydrogenase complex, subunit b, iron sulfur (ip), Uqcr10  -  ubiquinol-cytochrome c reductase, complex iii subunit x, Etfa  -  electron transferring flavoprotein, alpha polypeptide, Bdh1  -  3-hydroxybutyrate dehydrogenase, type 1, Atp5k  -  atp synthase, h+ transporting, mitochondrial f1f0 complex, subunit e, Uqcrc1  -  ubiquinol-cytochrome c reductase core protein 1, COX2  -  cytochrome c oxidase subunit ii, Etfb  -  electron transferring flavoprotein, beta polypeptide]"
GO:0019866	organelle inner membrane	1.29E-41	4.34E-39	11.31	16277	344	226	54	"[Hadha  -  hydroxyacyl-coenzyme a dehydrogenase/3-ketoacyl-coenzyme a thiolase/enoyl-coenzyme a hydratase (trifunctional protein), alpha subunit, Acat1  -  acetyl-coenzyme a acetyltransferase 1, Ndufa9  -  nadh dehydrogenase (ubiquinone) 1 alpha subcomplex, 9, Hadhb  -  hydroxyacyl-coenzyme a dehydrogenase/3-ketoacyl-coenzyme a thiolase/enoyl-coenzyme a hydratase (trifunctional protein), beta subunit, Phb2  -  prohibitin 2, Tufm  -  tu translation elongation factor, mitochondrial, Slc25a12  -  solute carrier family 25 (mitochondrial carrier, aralar), member 12, Acadvl  -  acyl-coenzyme a dehydrogenase, very long chain, Hspd1  -  heat shock protein 1 (chaperonin), Ndufb10  -  nadh dehydrogenase (ubiquinone) 1 beta subcomplex, 10, Ndufv2  -  nadh dehydrogenase (ubiquinone) flavoprotein 2, Got2  -  glutamate oxaloacetate transaminase 2, mitochondrial, Sdha  -  succinate dehydrogenase complex, subunit a, flavoprotein (fp), Ndufv1  -  nadh dehydrogenase (ubiquinone) flavoprotein 1, Ndufs3  -  nadh dehydrogenase (ubiquinone) fe-s protein 3, Phb  -  prohibitin, Ndufa12  -  nadh dehydrogenase (ubiquinone) 1 alpha subcomplex, 12, Slc25a3  -  solute carrier family 25 (mitochondrial carrier, phosphate carrier), member 3, Eci1  -  enoyl-coenzyme a delta isomerase 1, Cox5b  -  cytochrome c oxidase subunit vb, Cox4i1  -  cytochrome c oxidase subunit iv isoform 1, Cox5a  -  cytochrome c oxidase subunit va, Mtch2  -  mitochondrial carrier homolog 2 (c. elegans), Uqcrc2  -  ubiquinol cytochrome c reductase core protein 2, Atp5d  -  atp synthase, h+ transporting, mitochondrial f1 complex, delta subunit, Acaa2  -  acetyl-coenzyme a acyltransferase 2 (mitochondrial 3-oxoacyl-coenzyme a thiolase), Atp5l  -  atp synthase, h+ transporting, mitochondrial f0 complex, subunit g, Ckmt2  -  creatine kinase, mitochondrial 2, Mdh2  -  malate dehydrogenase 2, nad (mitochondrial), Hadh  -  hydroxyacyl-coenzyme a dehydrogenase, Slc25a4  -  solute carrier family 25 (mitochondrial carrier, adenine nucleotide translocator), member 4, Ndufs1  -  nadh dehydrogenase (ubiquinone) fe-s protein 1, Atp5j2  -  atp synthase, h+ transporting, mitochondrial f0 complex, subunit f2, Atp5f1  -  atp synthase, h+ transporting, mitochondrial f0 complex, subunit b1, Atp5c1  -  atp synthase, h+ transporting, mitochondrial f1 complex, gamma polypeptide 1, Vdac3  -  voltage-dependent anion channel 3, Atp5b  -  atp synthase, h+ transporting mitochondrial f1 complex, beta subunit, Vdac2  -  voltage-dependent anion channel 2, Atp5a1  -  atp synthase, h+ transporting, mitochondrial f1 complex, alpha subunit 1, Vdac1  -  voltage-dependent anion channel 1, Idh2  -  isocitrate dehydrogenase 2 (nadp+), mitochondrial, Atp5h  -  atp synthase, h+ transporting, mitochondrial f0 complex, subunit d, Suclg1  -  succinate-coa ligase, gdp-forming, alpha subunit, Slc25a11  -  solute carrier family 25 (mitochondrial carrier oxoglutarate carrier), member 11, Sod2  -  superoxide dismutase 2, mitochondrial, Tomm22  -  translocase of outer mitochondrial membrane 22 homolog (yeast), Ndufa6  -  nadh dehydrogenase (ubiquinone) 1 alpha subcomplex, 6 (b14), Atad3a  -  atpase family, aaa domain containing 3a, Sdhb  -  succinate dehydrogenase complex, subunit b, iron sulfur (ip), Uqcr10  -  ubiquinol-cytochrome c reductase, complex iii subunit x, Bdh1  -  3-hydroxybutyrate dehydrogenase, type 1, Atp5k  -  atp synthase, h+ transporting, mitochondrial f1f0 complex, subunit e, Uqcrc1  -  ubiquinol-cytochrome c reductase core protein 1, COX2  -  cytochrome c oxidase subunit ii]"
GO:0044444	cytoplasmic part	1.41E-41	3.77E-39	2.29	16277	5504	226	175	"[Gdi2  -  guanosine diphosphate (gdp) dissociation inhibitor 2, Hadha  -  hydroxyacyl-coenzyme a dehydrogenase/3-ketoacyl-coenzyme a thiolase/enoyl-coenzyme a hydratase (trifunctional protein), alpha subunit, Ndufa9  -  nadh dehydrogenase (ubiquinone) 1 alpha subcomplex, 9, Hspa8  -  heat shock protein 8, Gpd1  -  glycerol-3-phosphate dehydrogenase 1 (soluble), Tufm  -  tu translation elongation factor, mitochondrial, Pdlim5  -  pdz and lim domain 5, Decr1  -  2,4-dienoyl coa reductase 1, mitochondrial, Sucla2  -  succinate-coenzyme a ligase, adp-forming, beta subunit, Vcp  -  valosin containing protein, Pkm  -  pyruvate kinase, muscle, Tmem38a  -  transmembrane protein 38a, Acadl  -  acyl-coenzyme a dehydrogenase, long-chain, Acadm  -  acyl-coenzyme a dehydrogenase, medium chain, Acadvl  -  acyl-coenzyme a dehydrogenase, very long chain, Pfkm  -  phosphofructokinase, muscle, Hspd1  -  heat shock protein 1 (chaperonin), Hspb1  -  heat shock protein 1, Ddx25  -  dead (asp-glu-ala-asp) box polypeptide 25, Ndufv2  -  nadh dehydrogenase (ubiquinone) flavoprotein 2, Pgk1  -  phosphoglycerate kinase 1, Hsp90ab1  -  heat shock protein 90 alpha (cytosolic), class b member 1, Aco2  -  aconitase 2, mitochondrial, Car3  -  carbonic anhydrase 3, Ndufa12  -  nadh dehydrogenase (ubiquinone) 1 alpha subcomplex, 12, Phb  -  prohibitin, Slc25a3  -  solute carrier family 25 (mitochondrial carrier, phosphate carrier), member 3, Capza2  -  capping protein (actin filament) muscle z-line, alpha 2, Pde4d  -  phosphodiesterase 4d, camp specific, Oxct1  -  3-oxoacid coa transferase 1, Myoz2  -  myozenin 2, Eci1  -  enoyl-coenzyme a delta isomerase 1, Lrpprc  -  leucine-rich ppr-motif containing, Acta1  -  actin, alpha 1, skeletal muscle, Hba-a1  -  hemoglobin alpha, adult chain 1, Pdha1  -  pyruvate dehydrogenase e1 alpha 1, Actb  -  actin, beta, Mtch2  -  mitochondrial carrier homolog 2 (c. elegans), Actn3  -  actinin alpha 3, Myot  -  myotilin, Actn2  -  actinin alpha 2, Asap2  -  arfgap with sh3 domain, ankyrin repeat and ph domain 2, Uba52  -  ubiquitin a-52 residue ribosomal protein fusion product 1, Idh3a  -  isocitrate dehydrogenase 3 (nad+) alpha, Klhl41  -  kelch-like 41, Acsl1  -  acyl-coa synthetase long-chain family member 1, Atp5d  -  atp synthase, h+ transporting, mitochondrial f1 complex, delta subunit, Atp5l  -  atp synthase, h+ transporting, mitochondrial f0 complex, subunit g, Ckmt2  -  creatine kinase, mitochondrial 2, Prdx2  -  peroxiredoxin 2, Anxa2  -  annexin a2, Hadh  -  hydroxyacyl-coenzyme a dehydrogenase, Pygm  -  muscle glycogen phosphorylase, Atp2a1  -  atpase, ca++ transporting, cardiac muscle, fast twitch 1, Pdhb  -  pyruvate dehydrogenase (lipoamide) beta, Gfm2  -  g elongation factor, mitochondrial 2, Plec  -  plectin, Ndufs1  -  nadh dehydrogenase (ubiquinone) fe-s protein 1, Atp5j2  -  atp synthase, h+ transporting, mitochondrial f0 complex, subunit f2, Atp5f1  -  atp synthase, h+ transporting, mitochondrial f0 complex, subunit b1, Atp5c1  -  atp synthase, h+ transporting, mitochondrial f1 complex, gamma polypeptide 1, Vdac3  -  voltage-dependent anion channel 3, Atp5b  -  atp synthase, h+ transporting mitochondrial f1 complex, beta subunit, Vdac2  -  voltage-dependent anion channel 2, Atp5a1  -  atp synthase, h+ transporting, mitochondrial f1 complex, alpha subunit 1, Vdac1  -  voltage-dependent anion channel 1, Vcl  -  vinculin, Atp5h  -  atp synthase, h+ transporting, mitochondrial f0 complex, subunit d, Ptrf  -  polymerase i and transcript release factor, Idh2  -  isocitrate dehydrogenase 2 (nadp+), mitochondrial, Tcap  -  titin-cap, Pgm1  -  phosphoglucomutase 1, Slc25a11  -  solute carrier family 25 (mitochondrial carrier oxoglutarate carrier), member 11, Suclg1  -  succinate-coa ligase, gdp-forming, alpha subunit, Nme2  -  nme/nm23 nucleoside diphosphate kinase 2, Dld  -  dihydrolipoamide dehydrogenase, Ryr1  -  ryanodine receptor 1, skeletal muscle, Ndufa6  -  nadh dehydrogenase (ubiquinone) 1 alpha subcomplex, 6 (b14), Hhatl  -  hedgehog acyltransferase-like, Pgam2  -  phosphoglycerate mutase 2, Etfa  -  electron transferring flavoprotein, alpha polypeptide, Trmt5  -  trm5 trna methyltransferase 5, Atp5k  -  atp synthase, h+ transporting, mitochondrial f1f0 complex, subunit e, Rtn2  -  reticulon 2 (z-band associated protein), Lyz1  -  lysozyme 1, Uqcrc1  -  ubiquinol-cytochrome c reductase core protein 1, COX2  -  cytochrome c oxidase subunit ii, Etfb  -  electron transferring flavoprotein, beta polypeptide, Serpina1c  -  serine (or cysteine) peptidase inhibitor, clade a, member 1c, Acat1  -  acetyl-coenzyme a acetyltransferase 1, Obscn  -  obscurin, cytoskeletal calmodulin and titin-interacting rhogef, Trf  -  transferrin, Lmna  -  lamin a, Hadhb  -  hydroxyacyl-coenzyme a dehydrogenase/3-ketoacyl-coenzyme a thiolase/enoyl-coenzyme a hydratase (trifunctional protein), beta subunit, Pgm2  -  phosphoglucomutase 2, Phb2  -  prohibitin 2, Eno3  -  enolase 3, beta muscle, Ndufa10  -  nadh dehydrogenase (ubiquinone) 1 alpha subcomplex 10, Trim72  -  tripartite motif-containing 72, Gpi1  -  glucose phosphate isomerase 1, Slc25a12  -  solute carrier family 25 (mitochondrial carrier, aralar), member 12, Actn1  -  actinin, alpha 1, Serpina1e  -  serine (or cysteine) peptidase inhibitor, clade a, member 1e, Ndufb10  -  nadh dehydrogenase (ubiquinone) 1 beta subcomplex, 10, Jup  -  junction plakoglobin, Got1  -  glutamate oxaloacetate transaminase 1, soluble, Cpt1b  -  carnitine palmitoyltransferase 1b, muscle, Got2  -  glutamate oxaloacetate transaminase 2, mitochondrial, Ak1  -  adenylate kinase 1, Sdha  -  succinate dehydrogenase complex, subunit a, flavoprotein (fp), Ndufv1  -  nadh dehydrogenase (ubiquinone) flavoprotein 1, Ndufs3  -  nadh dehydrogenase (ubiquinone) fe-s protein 3, Vim  -  vimentin, Alox15  -  arachidonate 15-lipoxygenase, Cox5b  -  cytochrome c oxidase subunit vb, Cox4i1  -  cytochrome c oxidase subunit iv isoform 1, Cox5a  -  cytochrome c oxidase subunit va, Aldoc  -  aldolase c, fructose-bisphosphate, Bgn  -  biglycan, Tpm1  -  tropomyosin 1, alpha, Aldoa  -  aldolase a, fructose-bisphosphate, Tpm2  -  tropomyosin 2, beta, Des  -  desmin, Anxa1  -  annexin a1, Dlat  -  dihydrolipoamide s-acetyltransferase (e2 component of pyruvate dehydrogenase complex), Tnni2  -  troponin i, skeletal, fast 2, Uqcrc2  -  ubiquinol cytochrome c reductase core protein 2, Tnnt3  -  troponin t3, skeletal, fast, Pebp1  -  phosphatidylethanolamine binding protein 1, Tnnc2  -  troponin c2, fast, Acaa2  -  acetyl-coenzyme a acyltransferase 2 (mitochondrial 3-oxoacyl-coenzyme a thiolase), Srl  -  sarcalumenin, Dlst  -  dihydrolipoamide s-succinyltransferase (e2 component of 2-oxo-glutarate complex), Mdh1  -  malate dehydrogenase 1, nad (soluble), Mdh2  -  malate dehydrogenase 2, nad (mitochondrial), Col6a1  -  collagen, type vi, alpha 1, Anxa6  -  annexin a6, Myom1  -  myomesin 1, Sh3bgr  -  sh3-binding domain glutamic acid-rich protein, Anxa5  -  annexin a5, Rps27a  -  ribosomal protein s27a, Slc25a4  -  solute carrier family 25 (mitochondrial carrier, adenine nucleotide translocator), member 4, Tuba1b  -  tubulin, alpha 1b, Eef1a2  -  eukaryotic translation elongation factor 1 alpha 2, Fh1  -  fumarate hydratase 1, Mylpf  -  myosin light chain, phosphorylatable, fast skeletal muscle, Gstp2  -  glutathione s-transferase, pi 2, Myl2  -  myosin, light polypeptide 2, regulatory, cardiac, slow, Myl1  -  myosin, light polypeptide 1, Cfl1  -  cofilin 1, non-muscle, Myl3  -  myosin, light polypeptide 3, Prdx3  -  peroxiredoxin 3, Atl2  -  atlastin gtpase 2, Tmod4  -  tropomodulin 4, Sod2  -  superoxide dismutase 2, mitochondrial, Myh4  -  myosin, heavy polypeptide 4, skeletal muscle, Gstp1  -  glutathione s-transferase, pi 1, Kxd1  -  kxdl motif containing 1, Myom3  -  myomesin family, member 3, Cs  -  citrate synthase, Myh1  -  myosin, heavy polypeptide 1, skeletal muscle, adult, Ndrg2  -  n-myc downstream regulated gene 2, Tomm22  -  translocase of outer mitochondrial membrane 22 homolog (yeast), Atad3a  -  atpase family, aaa domain containing 3a, Sdhb  -  succinate dehydrogenase complex, subunit b, iron sulfur (ip), Ldb3  -  lim domain binding 3, Uqcr10  -  ubiquinol-cytochrome c reductase, complex iii subunit x, Bdh1  -  3-hydroxybutyrate dehydrogenase, type 1, Cryab  -  crystallin, alpha b, Ldha  -  lactate dehydrogenase a, Sypl2  -  synaptophysin-like 2, Ogdh  -  oxoglutarate (alpha-ketoglutarate) dehydrogenase (lipoamide), Ldhb  -  lactate dehydrogenase b, Ywhae  -  tyrosine 3-monooxygenase/tryptophan 5-monooxygenase activation protein, epsilon polypeptide, Bsg  -  basigin]"
GO:0005739	mitochondrion	3.70E-40	8.28E-38	4.53	16277	1526	226	96	"[Hadha  -  hydroxyacyl-coenzyme a dehydrogenase/3-ketoacyl-coenzyme a thiolase/enoyl-coenzyme a hydratase (trifunctional protein), alpha subunit, Acat1  -  acetyl-coenzyme a acetyltransferase 1, Ndufa9  -  nadh dehydrogenase (ubiquinone) 1 alpha subcomplex, 9, Trf  -  transferrin, Hadhb  -  hydroxyacyl-coenzyme a dehydrogenase/3-ketoacyl-coenzyme a thiolase/enoyl-coenzyme a hydratase (trifunctional protein), beta subunit, Phb2  -  prohibitin 2, Ndufa10  -  nadh dehydrogenase (ubiquinone) 1 alpha subcomplex 10, Gpd1  -  glycerol-3-phosphate dehydrogenase 1 (soluble), Tufm  -  tu translation elongation factor, mitochondrial, Slc25a12  -  solute carrier family 25 (mitochondrial carrier, aralar), member 12, Decr1  -  2,4-dienoyl coa reductase 1, mitochondrial, Sucla2  -  succinate-coenzyme a ligase, adp-forming, beta subunit, Pkm  -  pyruvate kinase, muscle, Acadl  -  acyl-coenzyme a dehydrogenase, long-chain, Acadm  -  acyl-coenzyme a dehydrogenase, medium chain, Acadvl  -  acyl-coenzyme a dehydrogenase, very long chain, Hspd1  -  heat shock protein 1 (chaperonin), Ndufb10  -  nadh dehydrogenase (ubiquinone) 1 beta subcomplex, 10, Ndufv2  -  nadh dehydrogenase (ubiquinone) flavoprotein 2, Cpt1b  -  carnitine palmitoyltransferase 1b, muscle, Got2  -  glutamate oxaloacetate transaminase 2, mitochondrial, Hsp90ab1  -  heat shock protein 90 alpha (cytosolic), class b member 1, Aco2  -  aconitase 2, mitochondrial, Ndufv1  -  nadh dehydrogenase (ubiquinone) flavoprotein 1, Sdha  -  succinate dehydrogenase complex, subunit a, flavoprotein (fp), Phb  -  prohibitin, Ndufs3  -  nadh dehydrogenase (ubiquinone) fe-s protein 3, Ndufa12  -  nadh dehydrogenase (ubiquinone) 1 alpha subcomplex, 12, Slc25a3  -  solute carrier family 25 (mitochondrial carrier, phosphate carrier), member 3, Oxct1  -  3-oxoacid coa transferase 1, Eci1  -  enoyl-coenzyme a delta isomerase 1, Lrpprc  -  leucine-rich ppr-motif containing, Cox5b  -  cytochrome c oxidase subunit vb, Cox4i1  -  cytochrome c oxidase subunit iv isoform 1, Aldoc  -  aldolase c, fructose-bisphosphate, Cox5a  -  cytochrome c oxidase subunit va, Pdha1  -  pyruvate dehydrogenase e1 alpha 1, Aldoa  -  aldolase a, fructose-bisphosphate, Mtch2  -  mitochondrial carrier homolog 2 (c. elegans), Idh3a  -  isocitrate dehydrogenase 3 (nad+) alpha, Dlat  -  dihydrolipoamide s-acetyltransferase (e2 component of pyruvate dehydrogenase complex), Acsl1  -  acyl-coa synthetase long-chain family member 1, Uqcrc2  -  ubiquinol cytochrome c reductase core protein 2, Atp5d  -  atp synthase, h+ transporting, mitochondrial f1 complex, delta subunit, Pebp1  -  phosphatidylethanolamine binding protein 1, Acaa2  -  acetyl-coenzyme a acyltransferase 2 (mitochondrial 3-oxoacyl-coenzyme a thiolase), Ckmt2  -  creatine kinase, mitochondrial 2, Mdh1  -  malate dehydrogenase 1, nad (soluble), Dlst  -  dihydrolipoamide s-succinyltransferase (e2 component of 2-oxo-glutarate complex), Atp5l  -  atp synthase, h+ transporting, mitochondrial f0 complex, subunit g, Mdh2  -  malate dehydrogenase 2, nad (mitochondrial), Prdx2  -  peroxiredoxin 2, Hadh  -  hydroxyacyl-coenzyme a dehydrogenase, Atp2a1  -  atpase, ca++ transporting, cardiac muscle, fast twitch 1, Pdhb  -  pyruvate dehydrogenase (lipoamide) beta, Gfm2  -  g elongation factor, mitochondrial 2, Slc25a4  -  solute carrier family 25 (mitochondrial carrier, adenine nucleotide translocator), member 4, Ndufs1  -  nadh dehydrogenase (ubiquinone) fe-s protein 1, Fh1  -  fumarate hydratase 1, Atp5j2  -  atp synthase, h+ transporting, mitochondrial f0 complex, subunit f2, Atp5f1  -  atp synthase, h+ transporting, mitochondrial f0 complex, subunit b1, Atp5c1  -  atp synthase, h+ transporting, mitochondrial f1 complex, gamma polypeptide 1, Atp5b  -  atp synthase, h+ transporting mitochondrial f1 complex, beta subunit, Vdac3  -  voltage-dependent anion channel 3, Atp5a1  -  atp synthase, h+ transporting, mitochondrial f1 complex, alpha subunit 1, Vdac2  -  voltage-dependent anion channel 2, Vdac1  -  voltage-dependent anion channel 1, Atp5h  -  atp synthase, h+ transporting, mitochondrial f0 complex, subunit d, Idh2  -  isocitrate dehydrogenase 2 (nadp+), mitochondrial, Ptrf  -  polymerase i and transcript release factor, Prdx3  -  peroxiredoxin 3, Suclg1  -  succinate-coa ligase, gdp-forming, alpha subunit, Slc25a11  -  solute carrier family 25 (mitochondrial carrier oxoglutarate carrier), member 11, Nme2  -  nme/nm23 nucleoside diphosphate kinase 2, Sod2  -  superoxide dismutase 2, mitochondrial, Gstp1  -  glutathione s-transferase, pi 1, Dld  -  dihydrolipoamide dehydrogenase, Cs  -  citrate synthase, Ndufa6  -  nadh dehydrogenase (ubiquinone) 1 alpha subcomplex, 6 (b14), Tomm22  -  translocase of outer mitochondrial membrane 22 homolog (yeast), Sdhb  -  succinate dehydrogenase complex, subunit b, iron sulfur (ip), Atad3a  -  atpase family, aaa domain containing 3a, Trmt5  -  trm5 trna methyltransferase 5, Etfa  -  electron transferring flavoprotein, alpha polypeptide, Uqcr10  -  ubiquinol-cytochrome c reductase, complex iii subunit x, Bdh1  -  3-hydroxybutyrate dehydrogenase, type 1, Cryab  -  crystallin, alpha b, Ldha  -  lactate dehydrogenase a, Atp5k  -  atp synthase, h+ transporting, mitochondrial f1f0 complex, subunit e, Ogdh  -  oxoglutarate (alpha-ketoglutarate) dehydrogenase (lipoamide), Ldhb  -  lactate dehydrogenase b, COX2  -  cytochrome c oxidase subunit ii, Ywhae  -  tyrosine 3-monooxygenase/tryptophan 5-monooxygenase activation protein, epsilon polypeptide, Uqcrc1  -  ubiquinol-cytochrome c reductase core protein 1, Etfb  -  electron transferring flavoprotein, beta polypeptide, Bsg  -  basigin]"
GO:0044422	organelle part	1.50E-27	2.88E-25	2.29	16277	4300	226	137	"[Hadha  -  hydroxyacyl-coenzyme a dehydrogenase/3-ketoacyl-coenzyme a thiolase/enoyl-coenzyme a hydratase (trifunctional protein), alpha subunit, Ndufa9  -  nadh dehydrogenase (ubiquinone) 1 alpha subcomplex, 9, Hspa8  -  heat shock protein 8, Pdlim5  -  pdz and lim domain 5, Tufm  -  tu translation elongation factor, mitochondrial, Vcp  -  valosin containing protein, Acadl  -  acyl-coenzyme a dehydrogenase, long-chain, Acadm  -  acyl-coenzyme a dehydrogenase, medium chain, Acadvl  -  acyl-coenzyme a dehydrogenase, very long chain, Hspd1  -  heat shock protein 1 (chaperonin), Pfkm  -  phosphofructokinase, muscle, Hspb1  -  heat shock protein 1, Ndufv2  -  nadh dehydrogenase (ubiquinone) flavoprotein 2, Hsp90ab1  -  heat shock protein 90 alpha (cytosolic), class b member 1, Phb  -  prohibitin, Ndufa12  -  nadh dehydrogenase (ubiquinone) 1 alpha subcomplex, 12, Capza2  -  capping protein (actin filament) muscle z-line, alpha 2, Slc25a3  -  solute carrier family 25 (mitochondrial carrier, phosphate carrier), member 3, Pde4d  -  phosphodiesterase 4d, camp specific, Myoz2  -  myozenin 2, Eci1  -  enoyl-coenzyme a delta isomerase 1, Lrpprc  -  leucine-rich ppr-motif containing, Acta1  -  actin, alpha 1, skeletal muscle, Hba-a1  -  hemoglobin alpha, adult chain 1, Actb  -  actin, beta, Mtch2  -  mitochondrial carrier homolog 2 (c. elegans), Actn3  -  actinin alpha 3, Myot  -  myotilin, Actn2  -  actinin alpha 2, Uba52  -  ubiquitin a-52 residue ribosomal protein fusion product 1, Klhl41  -  kelch-like 41, Acsl1  -  acyl-coa synthetase long-chain family member 1, Atp5d  -  atp synthase, h+ transporting, mitochondrial f1 complex, delta subunit, Atp5l  -  atp synthase, h+ transporting, mitochondrial f0 complex, subunit g, Ckmt2  -  creatine kinase, mitochondrial 2, Anxa2  -  annexin a2, Hadh  -  hydroxyacyl-coenzyme a dehydrogenase, Atp2a1  -  atpase, ca++ transporting, cardiac muscle, fast twitch 1, Pygm  -  muscle glycogen phosphorylase, Ndufs1  -  nadh dehydrogenase (ubiquinone) fe-s protein 1, Atp5j2  -  atp synthase, h+ transporting, mitochondrial f0 complex, subunit f2, Atp5f1  -  atp synthase, h+ transporting, mitochondrial f0 complex, subunit b1, Atp5c1  -  atp synthase, h+ transporting, mitochondrial f1 complex, gamma polypeptide 1, Vdac3  -  voltage-dependent anion channel 3, Atp5b  -  atp synthase, h+ transporting mitochondrial f1 complex, beta subunit, Vdac2  -  voltage-dependent anion channel 2, Atp5a1  -  atp synthase, h+ transporting, mitochondrial f1 complex, alpha subunit 1, Vdac1  -  voltage-dependent anion channel 1, Vcl  -  vinculin, Atp5h  -  atp synthase, h+ transporting, mitochondrial f0 complex, subunit d, Idh2  -  isocitrate dehydrogenase 2 (nadp+), mitochondrial, H2afj  -  h2a histone family, member j, Tcap  -  titin-cap, Bcl11a  -  b cell cll/lymphoma 11a (zinc finger protein), Slc25a11  -  solute carrier family 25 (mitochondrial carrier oxoglutarate carrier), member 11, Suclg1  -  succinate-coa ligase, gdp-forming, alpha subunit, Nme2  -  nme/nm23 nucleoside diphosphate kinase 2, Dld  -  dihydrolipoamide dehydrogenase, Ryr1  -  ryanodine receptor 1, skeletal muscle, Ndufa6  -  nadh dehydrogenase (ubiquinone) 1 alpha subcomplex, 6 (b14), Etfa  -  electron transferring flavoprotein, alpha polypeptide, Atp5k  -  atp synthase, h+ transporting, mitochondrial f1f0 complex, subunit e, Rtn2  -  reticulon 2 (z-band associated protein), Lyz1  -  lysozyme 1, Uqcrc1  -  ubiquinol-cytochrome c reductase core protein 1, COX2  -  cytochrome c oxidase subunit ii, Etfb  -  electron transferring flavoprotein, beta polypeptide, Acat1  -  acetyl-coenzyme a acetyltransferase 1, Obscn  -  obscurin, cytoskeletal calmodulin and titin-interacting rhogef, Trf  -  transferrin, Lmna  -  lamin a, Hadhb  -  hydroxyacyl-coenzyme a dehydrogenase/3-ketoacyl-coenzyme a thiolase/enoyl-coenzyme a hydratase (trifunctional protein), beta subunit, Phb2  -  prohibitin 2, Ndufa10  -  nadh dehydrogenase (ubiquinone) 1 alpha subcomplex 10, Trim72  -  tripartite motif-containing 72, Gpi1  -  glucose phosphate isomerase 1, Slc25a12  -  solute carrier family 25 (mitochondrial carrier, aralar), member 12, Actn1  -  actinin, alpha 1, Ndufb10  -  nadh dehydrogenase (ubiquinone) 1 beta subcomplex, 10, Jup  -  junction plakoglobin, Cpt1b  -  carnitine palmitoyltransferase 1b, muscle, Got2  -  glutamate oxaloacetate transaminase 2, mitochondrial, Ak1  -  adenylate kinase 1, Ndufv1  -  nadh dehydrogenase (ubiquinone) flavoprotein 1, Sdha  -  succinate dehydrogenase complex, subunit a, flavoprotein (fp), Ndufs3  -  nadh dehydrogenase (ubiquinone) fe-s protein 3, Vim  -  vimentin, Cox5b  -  cytochrome c oxidase subunit vb, Cox4i1  -  cytochrome c oxidase subunit iv isoform 1, Cox5a  -  cytochrome c oxidase subunit va, Tpm1  -  tropomyosin 1, alpha, Aldoa  -  aldolase a, fructose-bisphosphate, Tpm2  -  tropomyosin 2, beta, Des  -  desmin, Anxa1  -  annexin a1, Dlat  -  dihydrolipoamide s-acetyltransferase (e2 component of pyruvate dehydrogenase complex), Tnni2  -  troponin i, skeletal, fast 2, Uqcrc2  -  ubiquinol cytochrome c reductase core protein 2, Tnnt3  -  troponin t3, skeletal, fast, Pebp1  -  phosphatidylethanolamine binding protein 1, Tnnc2  -  troponin c2, fast, Acaa2  -  acetyl-coenzyme a acyltransferase 2 (mitochondrial 3-oxoacyl-coenzyme a thiolase), Mdh1  -  malate dehydrogenase 1, nad (soluble), Mdh2  -  malate dehydrogenase 2, nad (mitochondrial), Col6a1  -  collagen, type vi, alpha 1, Tubb4a  -  tubulin, beta 4a class iva, Myom1  -  myomesin 1, Anxa5  -  annexin a5, Tuba4a  -  tubulin, alpha 4a, Rps27a  -  ribosomal protein s27a, Slc25a4  -  solute carrier family 25 (mitochondrial carrier, adenine nucleotide translocator), member 4, Rfx3  -  regulatory factor x, 3 (influences hla class ii expression), Tuba1b  -  tubulin, alpha 1b, Mybpc2  -  myosin binding protein c, fast-type, Mylpf  -  myosin light chain, phosphorylatable, fast skeletal muscle, Myl2  -  myosin, light polypeptide 2, regulatory, cardiac, slow, Myl1  -  myosin, light polypeptide 1, Cfl1  -  cofilin 1, non-muscle, Myl3  -  myosin, light polypeptide 3, Tmod4  -  tropomodulin 4, Sod2  -  superoxide dismutase 2, mitochondrial, Myh4  -  myosin, heavy polypeptide 4, skeletal muscle, Myom3  -  myomesin family, member 3, Cs  -  citrate synthase, Myh1  -  myosin, heavy polypeptide 1, skeletal muscle, adult, Ndrg2  -  n-myc downstream regulated gene 2, Tomm22  -  translocase of outer mitochondrial membrane 22 homolog (yeast), Atad3a  -  atpase family, aaa domain containing 3a, Sdhb  -  succinate dehydrogenase complex, subunit b, iron sulfur (ip), Ldb3  -  lim domain binding 3, Uqcr10  -  ubiquinol-cytochrome c reductase, complex iii subunit x, Bdh1  -  3-hydroxybutyrate dehydrogenase, type 1, Cryab  -  crystallin, alpha b, Ldha  -  lactate dehydrogenase a, Sypl2  -  synaptophysin-like 2, Ywhae  -  tyrosine 3-monooxygenase/tryptophan 5-monooxygenase activation protein, epsilon polypeptide, Bsg  -  basigin]"
GO:0031090	organelle membrane	3.00E-27	5.03E-25	4.38	16277	1151	226	70	"[Hadha  -  hydroxyacyl-coenzyme a dehydrogenase/3-ketoacyl-coenzyme a thiolase/enoyl-coenzyme a hydratase (trifunctional protein), alpha subunit, Acat1  -  acetyl-coenzyme a acetyltransferase 1, Ndufa9  -  nadh dehydrogenase (ubiquinone) 1 alpha subcomplex, 9, Hadhb  -  hydroxyacyl-coenzyme a dehydrogenase/3-ketoacyl-coenzyme a thiolase/enoyl-coenzyme a hydratase (trifunctional protein), beta subunit, Phb2  -  prohibitin 2, Gpi1  -  glucose phosphate isomerase 1, Trim72  -  tripartite motif-containing 72, Tufm  -  tu translation elongation factor, mitochondrial, Slc25a12  -  solute carrier family 25 (mitochondrial carrier, aralar), member 12, Actn1  -  actinin, alpha 1, Acadl  -  acyl-coenzyme a dehydrogenase, long-chain, Acadm  -  acyl-coenzyme a dehydrogenase, medium chain, Acadvl  -  acyl-coenzyme a dehydrogenase, very long chain, Hspd1  -  heat shock protein 1 (chaperonin), Ndufb10  -  nadh dehydrogenase (ubiquinone) 1 beta subcomplex, 10, Cpt1b  -  carnitine palmitoyltransferase 1b, muscle, Ndufv2  -  nadh dehydrogenase (ubiquinone) flavoprotein 2, Got2  -  glutamate oxaloacetate transaminase 2, mitochondrial, Ndufv1  -  nadh dehydrogenase (ubiquinone) flavoprotein 1, Sdha  -  succinate dehydrogenase complex, subunit a, flavoprotein (fp), Phb  -  prohibitin, Ndufa12  -  nadh dehydrogenase (ubiquinone) 1 alpha subcomplex, 12, Ndufs3  -  nadh dehydrogenase (ubiquinone) fe-s protein 3, Slc25a3  -  solute carrier family 25 (mitochondrial carrier, phosphate carrier), member 3, Eci1  -  enoyl-coenzyme a delta isomerase 1, Cox5b  -  cytochrome c oxidase subunit vb, Cox4i1  -  cytochrome c oxidase subunit iv isoform 1, Cox5a  -  cytochrome c oxidase subunit va, Mtch2  -  mitochondrial carrier homolog 2 (c. elegans), Anxa1  -  annexin a1, Uba52  -  ubiquitin a-52 residue ribosomal protein fusion product 1, Acsl1  -  acyl-coa synthetase long-chain family member 1, Uqcrc2  -  ubiquinol cytochrome c reductase core protein 2, Atp5d  -  atp synthase, h+ transporting, mitochondrial f1 complex, delta subunit, Pebp1  -  phosphatidylethanolamine binding protein 1, Acaa2  -  acetyl-coenzyme a acyltransferase 2 (mitochondrial 3-oxoacyl-coenzyme a thiolase), Ckmt2  -  creatine kinase, mitochondrial 2, Atp5l  -  atp synthase, h+ transporting, mitochondrial f0 complex, subunit g, Mdh2  -  malate dehydrogenase 2, nad (mitochondrial), Col6a1  -  collagen, type vi, alpha 1, Hadh  -  hydroxyacyl-coenzyme a dehydrogenase, Atp2a1  -  atpase, ca++ transporting, cardiac muscle, fast twitch 1, Slc25a4  -  solute carrier family 25 (mitochondrial carrier, adenine nucleotide translocator), member 4, Ndufs1  -  nadh dehydrogenase (ubiquinone) fe-s protein 1, Atp5j2  -  atp synthase, h+ transporting, mitochondrial f0 complex, subunit f2, Atp5f1  -  atp synthase, h+ transporting, mitochondrial f0 complex, subunit b1, Atp5c1  -  atp synthase, h+ transporting, mitochondrial f1 complex, gamma polypeptide 1, Atp5b  -  atp synthase, h+ transporting mitochondrial f1 complex, beta subunit, Vdac3  -  voltage-dependent anion channel 3, Atp5a1  -  atp synthase, h+ transporting, mitochondrial f1 complex, alpha subunit 1, Vdac2  -  voltage-dependent anion channel 2, Vdac1  -  voltage-dependent anion channel 1, Mylpf  -  myosin light chain, phosphorylatable, fast skeletal muscle, Atp5h  -  atp synthase, h+ transporting, mitochondrial f0 complex, subunit d, Idh2  -  isocitrate dehydrogenase 2 (nadp+), mitochondrial, Suclg1  -  succinate-coa ligase, gdp-forming, alpha subunit, Slc25a11  -  solute carrier family 25 (mitochondrial carrier oxoglutarate carrier), member 11, Nme2  -  nme/nm23 nucleoside diphosphate kinase 2, Sod2  -  superoxide dismutase 2, mitochondrial, Ryr1  -  ryanodine receptor 1, skeletal muscle, Ndufa6  -  nadh dehydrogenase (ubiquinone) 1 alpha subcomplex, 6 (b14), Tomm22  -  translocase of outer mitochondrial membrane 22 homolog (yeast), Sdhb  -  succinate dehydrogenase complex, subunit b, iron sulfur (ip), Atad3a  -  atpase family, aaa domain containing 3a, Uqcr10  -  ubiquinol-cytochrome c reductase, complex iii subunit x, Bdh1  -  3-hydroxybutyrate dehydrogenase, type 1, Atp5k  -  atp synthase, h+ transporting, mitochondrial f1f0 complex, subunit e, COX2  -  cytochrome c oxidase subunit ii, Uqcrc1  -  ubiquinol-cytochrome c reductase core protein 1, Bsg  -  basigin]"
GO:0044449	contractile fiber part	1.07E-26	1.60E-24	14.7	16277	147	226	30	"[Atp2a1  -  atpase, ca++ transporting, cardiac muscle, fast twitch 1, Pygm  -  muscle glycogen phosphorylase, Myom1  -  myomesin 1, Anxa5  -  annexin a5, Obscn  -  obscurin, cytoskeletal calmodulin and titin-interacting rhogef, Pdlim5  -  pdz and lim domain 5, Actn1  -  actinin, alpha 1, Vcl  -  vinculin, Jup  -  junction plakoglobin, Hspb1  -  heat shock protein 1, Tcap  -  titin-cap, Myl3  -  myosin, light polypeptide 3, Tmod4  -  tropomodulin 4, Myom3  -  myomesin family, member 3, Myh1  -  myosin, heavy polypeptide 1, skeletal muscle, adult, Ryr1  -  ryanodine receptor 1, skeletal muscle, Myoz2  -  myozenin 2, Ldb3  -  lim domain binding 3, Acta1  -  actin, alpha 1, skeletal muscle, Tpm1  -  tropomyosin 1, alpha, Cryab  -  crystallin, alpha b, Tpm2  -  tropomyosin 2, beta, Actn3  -  actinin alpha 3, Myot  -  myotilin, Actn2  -  actinin alpha 2, Des  -  desmin, Klhl41  -  kelch-like 41, Tnni2  -  troponin i, skeletal, fast 2, Tnnt3  -  troponin t3, skeletal, fast, Tnnc2  -  troponin c2, fast]"
GO:0044446	intracellular organelle part	2.25E-21	3.02E-19	2.16	16277	4136	226	124	"[Hadha  -  hydroxyacyl-coenzyme a dehydrogenase/3-ketoacyl-coenzyme a thiolase/enoyl-coenzyme a hydratase (trifunctional protein), alpha subunit, Ndufa9  -  nadh dehydrogenase (ubiquinone) 1 alpha subcomplex, 9, Hspa8  -  heat shock protein 8, Pdlim5  -  pdz and lim domain 5, Tufm  -  tu translation elongation factor, mitochondrial, Vcp  -  valosin containing protein, Acadl  -  acyl-coenzyme a dehydrogenase, long-chain, Acadm  -  acyl-coenzyme a dehydrogenase, medium chain, Acadvl  -  acyl-coenzyme a dehydrogenase, very long chain, Hspd1  -  heat shock protein 1 (chaperonin), Ndufv2  -  nadh dehydrogenase (ubiquinone) flavoprotein 2, Hsp90ab1  -  heat shock protein 90 alpha (cytosolic), class b member 1, Phb  -  prohibitin, Ndufa12  -  nadh dehydrogenase (ubiquinone) 1 alpha subcomplex, 12, Capza2  -  capping protein (actin filament) muscle z-line, alpha 2, Slc25a3  -  solute carrier family 25 (mitochondrial carrier, phosphate carrier), member 3, Pde4d  -  phosphodiesterase 4d, camp specific, Eci1  -  enoyl-coenzyme a delta isomerase 1, Lrpprc  -  leucine-rich ppr-motif containing, Acta1  -  actin, alpha 1, skeletal muscle, Hba-a1  -  hemoglobin alpha, adult chain 1, Actb  -  actin, beta, Mtch2  -  mitochondrial carrier homolog 2 (c. elegans), Actn3  -  actinin alpha 3, Actn2  -  actinin alpha 2, Uba52  -  ubiquitin a-52 residue ribosomal protein fusion product 1, Klhl41  -  kelch-like 41, Acsl1  -  acyl-coa synthetase long-chain family member 1, Atp5d  -  atp synthase, h+ transporting, mitochondrial f1 complex, delta subunit, Atp5l  -  atp synthase, h+ transporting, mitochondrial f0 complex, subunit g, Ckmt2  -  creatine kinase, mitochondrial 2, Hadh  -  hydroxyacyl-coenzyme a dehydrogenase, Anxa2  -  annexin a2, Atp2a1  -  atpase, ca++ transporting, cardiac muscle, fast twitch 1, Ndufs1  -  nadh dehydrogenase (ubiquinone) fe-s protein 1, Atp5j2  -  atp synthase, h+ transporting, mitochondrial f0 complex, subunit f2, Atp5f1  -  atp synthase, h+ transporting, mitochondrial f0 complex, subunit b1, Atp5c1  -  atp synthase, h+ transporting, mitochondrial f1 complex, gamma polypeptide 1, Vdac3  -  voltage-dependent anion channel 3, Atp5b  -  atp synthase, h+ transporting mitochondrial f1 complex, beta subunit, Vdac2  -  voltage-dependent anion channel 2, Atp5a1  -  atp synthase, h+ transporting, mitochondrial f1 complex, alpha subunit 1, Vdac1  -  voltage-dependent anion channel 1, Vcl  -  vinculin, Atp5h  -  atp synthase, h+ transporting, mitochondrial f0 complex, subunit d, Idh2  -  isocitrate dehydrogenase 2 (nadp+), mitochondrial, H2afj  -  h2a histone family, member j, Bcl11a  -  b cell cll/lymphoma 11a (zinc finger protein), Suclg1  -  succinate-coa ligase, gdp-forming, alpha subunit, Slc25a11  -  solute carrier family 25 (mitochondrial carrier oxoglutarate carrier), member 11, Nme2  -  nme/nm23 nucleoside diphosphate kinase 2, Dld  -  dihydrolipoamide dehydrogenase, Ryr1  -  ryanodine receptor 1, skeletal muscle, Ndufa6  -  nadh dehydrogenase (ubiquinone) 1 alpha subcomplex, 6 (b14), Etfa  -  electron transferring flavoprotein, alpha polypeptide, Atp5k  -  atp synthase, h+ transporting, mitochondrial f1f0 complex, subunit e, Rtn2  -  reticulon 2 (z-band associated protein), Lyz1  -  lysozyme 1, Uqcrc1  -  ubiquinol-cytochrome c reductase core protein 1, COX2  -  cytochrome c oxidase subunit ii, Etfb  -  electron transferring flavoprotein, beta polypeptide, Acat1  -  acetyl-coenzyme a acetyltransferase 1, Obscn  -  obscurin, cytoskeletal calmodulin and titin-interacting rhogef, Trf  -  transferrin, Lmna  -  lamin a, Hadhb  -  hydroxyacyl-coenzyme a dehydrogenase/3-ketoacyl-coenzyme a thiolase/enoyl-coenzyme a hydratase (trifunctional protein), beta subunit, Phb2  -  prohibitin 2, Ndufa10  -  nadh dehydrogenase (ubiquinone) 1 alpha subcomplex 10, Trim72  -  tripartite motif-containing 72, Slc25a12  -  solute carrier family 25 (mitochondrial carrier, aralar), member 12, Actn1  -  actinin, alpha 1, Jup  -  junction plakoglobin, Ndufb10  -  nadh dehydrogenase (ubiquinone) 1 beta subcomplex, 10, Cpt1b  -  carnitine palmitoyltransferase 1b, muscle, Got2  -  glutamate oxaloacetate transaminase 2, mitochondrial, Ndufv1  -  nadh dehydrogenase (ubiquinone) flavoprotein 1, Sdha  -  succinate dehydrogenase complex, subunit a, flavoprotein (fp), Ndufs3  -  nadh dehydrogenase (ubiquinone) fe-s protein 3, Vim  -  vimentin, Cox5b  -  cytochrome c oxidase subunit vb, Cox4i1  -  cytochrome c oxidase subunit iv isoform 1, Cox5a  -  cytochrome c oxidase subunit va, Tpm1  -  tropomyosin 1, alpha, Tpm2  -  tropomyosin 2, beta, Des  -  desmin, Anxa1  -  annexin a1, Dlat  -  dihydrolipoamide s-acetyltransferase (e2 component of pyruvate dehydrogenase complex), Tnni2  -  troponin i, skeletal, fast 2, Uqcrc2  -  ubiquinol cytochrome c reductase core protein 2, Tnnt3  -  troponin t3, skeletal, fast, Pebp1  -  phosphatidylethanolamine binding protein 1, Tnnc2  -  troponin c2, fast, Acaa2  -  acetyl-coenzyme a acyltransferase 2 (mitochondrial 3-oxoacyl-coenzyme a thiolase), Mdh1  -  malate dehydrogenase 1, nad (soluble), Mdh2  -  malate dehydrogenase 2, nad (mitochondrial), Col6a1  -  collagen, type vi, alpha 1, Tubb4a  -  tubulin, beta 4a class iva, Myom1  -  myomesin 1, Tuba4a  -  tubulin, alpha 4a, Rps27a  -  ribosomal protein s27a, Slc25a4  -  solute carrier family 25 (mitochondrial carrier, adenine nucleotide translocator), member 4, Rfx3  -  regulatory factor x, 3 (influences hla class ii expression), Tuba1b  -  tubulin, alpha 1b, Mybpc2  -  myosin binding protein c, fast-type, Mylpf  -  myosin light chain, phosphorylatable, fast skeletal muscle, Myl2  -  myosin, light polypeptide 2, regulatory, cardiac, slow, Myl1  -  myosin, light polypeptide 1, Cfl1  -  cofilin 1, non-muscle, Myl3  -  myosin, light polypeptide 3, Tmod4  -  tropomodulin 4, Myh4  -  myosin, heavy polypeptide 4, skeletal muscle, Sod2  -  superoxide dismutase 2, mitochondrial, Cs  -  citrate synthase, Myh1  -  myosin, heavy polypeptide 1, skeletal muscle, adult, Ndrg2  -  n-myc downstream regulated gene 2, Tomm22  -  translocase of outer mitochondrial membrane 22 homolog (yeast), Atad3a  -  atpase family, aaa domain containing 3a, Sdhb  -  succinate dehydrogenase complex, subunit b, iron sulfur (ip), Uqcr10  -  ubiquinol-cytochrome c reductase, complex iii subunit x, Bdh1  -  3-hydroxybutyrate dehydrogenase, type 1, Cryab  -  crystallin, alpha b, Sypl2  -  synaptophysin-like 2, Ywhae  -  tyrosine 3-monooxygenase/tryptophan 5-monooxygenase activation protein, epsilon polypeptide, Bsg  -  basigin]"
GO:1990204	oxidoreductase complex	6.81E-21	8.31E-19	19.73	16277	73	226	20	"[Pdhb  -  pyruvate dehydrogenase (lipoamide) beta, Ndufa9  -  nadh dehydrogenase (ubiquinone) 1 alpha subcomplex, 9, Ndufa6  -  nadh dehydrogenase (ubiquinone) 1 alpha subcomplex, 6 (b14), Sdhb  -  succinate dehydrogenase complex, subunit b, iron sulfur (ip), Ndufs1  -  nadh dehydrogenase (ubiquinone) fe-s protein 1, Uqcr10  -  ubiquinol-cytochrome c reductase, complex iii subunit x, Gpd1  -  glycerol-3-phosphate dehydrogenase 1 (soluble), Ndufa10  -  nadh dehydrogenase (ubiquinone) 1 alpha subcomplex 10, Pdha1  -  pyruvate dehydrogenase e1 alpha 1, Ndufb10  -  nadh dehydrogenase (ubiquinone) 1 beta subcomplex, 10, Dlat  -  dihydrolipoamide s-acetyltransferase (e2 component of pyruvate dehydrogenase complex), Ogdh  -  oxoglutarate (alpha-ketoglutarate) dehydrogenase (lipoamide), Ndufv2  -  nadh dehydrogenase (ubiquinone) flavoprotein 2, Uqcrc2  -  ubiquinol cytochrome c reductase core protein 2, Uqcrc1  -  ubiquinol-cytochrome c reductase core protein 1, Dlst  -  dihydrolipoamide s-succinyltransferase (e2 component of 2-oxo-glutarate complex), Ndufv1  -  nadh dehydrogenase (ubiquinone) flavoprotein 1, Ndufs3  -  nadh dehydrogenase (ubiquinone) fe-s protein 3, Ndufa12  -  nadh dehydrogenase (ubiquinone) 1 alpha subcomplex, 12, Dld  -  dihydrolipoamide dehydrogenase]"
GO:0044455	mitochondrial membrane part	1.07E-20	1.20E-18	13.61	16277	127	226	24	"[Ndufa9  -  nadh dehydrogenase (ubiquinone) 1 alpha subcomplex, 9, Tomm22  -  translocase of outer mitochondrial membrane 22 homolog (yeast), Ndufa6  -  nadh dehydrogenase (ubiquinone) 1 alpha subcomplex, 6 (b14), Sdhb  -  succinate dehydrogenase complex, subunit b, iron sulfur (ip), Ndufs1  -  nadh dehydrogenase (ubiquinone) fe-s protein 1, Atp5j2  -  atp synthase, h+ transporting, mitochondrial f0 complex, subunit f2, Uqcr10  -  ubiquinol-cytochrome c reductase, complex iii subunit x, Ndufa10  -  nadh dehydrogenase (ubiquinone) 1 alpha subcomplex 10, Atp5f1  -  atp synthase, h+ transporting, mitochondrial f0 complex, subunit b1, Atp5c1  -  atp synthase, h+ transporting, mitochondrial f1 complex, gamma polypeptide 1, Atp5b  -  atp synthase, h+ transporting mitochondrial f1 complex, beta subunit, Atp5a1  -  atp synthase, h+ transporting, mitochondrial f1 complex, alpha subunit 1, Hspd1  -  heat shock protein 1 (chaperonin), Atp5h  -  atp synthase, h+ transporting, mitochondrial f0 complex, subunit d, Ndufb10  -  nadh dehydrogenase (ubiquinone) 1 beta subcomplex, 10, Atp5k  -  atp synthase, h+ transporting, mitochondrial f1f0 complex, subunit e, Ndufv2  -  nadh dehydrogenase (ubiquinone) flavoprotein 2, Uqcrc2  -  ubiquinol cytochrome c reductase core protein 2, Atp5d  -  atp synthase, h+ transporting, mitochondrial f1 complex, delta subunit, Uqcrc1  -  ubiquinol-cytochrome c reductase core protein 1, Atp5l  -  atp synthase, h+ transporting, mitochondrial f0 complex, subunit g, Ndufv1  -  nadh dehydrogenase (ubiquinone) flavoprotein 1, Ndufs3  -  nadh dehydrogenase (ubiquinone) fe-s protein 3, Ndufa12  -  nadh dehydrogenase (ubiquinone) 1 alpha subcomplex, 12]"
GO:0044424	intracellular part	2.67E-19	2.75E-17	1.38	16277	10814	226	207	"[Hadha  -  hydroxyacyl-coenzyme a dehydrogenase/3-ketoacyl-coenzyme a thiolase/enoyl-coenzyme a hydratase (trifunctional protein), alpha subunit, Ndufa9  -  nadh dehydrogenase (ubiquinone) 1 alpha subcomplex, 9, Decr1  -  2,4-dienoyl coa reductase 1, mitochondrial, Vcp  -  valosin containing protein, Sucla2  -  succinate-coenzyme a ligase, adp-forming, beta subunit, Acadl  -  acyl-coenzyme a dehydrogenase, long-chain, Tmem38a  -  transmembrane protein 38a, Acadm  -  acyl-coenzyme a dehydrogenase, medium chain, Acadvl  -  acyl-coenzyme a dehydrogenase, very long chain, Aco2  -  aconitase 2, mitochondrial, Car3  -  carbonic anhydrase 3, Capza2  -  capping protein (actin filament) muscle z-line, alpha 2, Eci1  -  enoyl-coenzyme a delta isomerase 1, Acta1  -  actin, alpha 1, skeletal muscle, Lrpprc  -  leucine-rich ppr-motif containing, Hba-a1  -  hemoglobin alpha, adult chain 1, Actb  -  actin, beta, Actn3  -  actinin alpha 3, Actn2  -  actinin alpha 2, Klhl41  -  kelch-like 41, Acsl1  -  acyl-coa synthetase long-chain family member 1, Atp5d  -  atp synthase, h+ transporting, mitochondrial f1 complex, delta subunit, Atp5l  -  atp synthase, h+ transporting, mitochondrial f0 complex, subunit g, Prdx2  -  peroxiredoxin 2, Hadh  -  hydroxyacyl-coenzyme a dehydrogenase, Anxa2  -  annexin a2, Pygm  -  muscle glycogen phosphorylase, Pdhb  -  pyruvate dehydrogenase (lipoamide) beta, Ndufs1  -  nadh dehydrogenase (ubiquinone) fe-s protein 1, Atp5j2  -  atp synthase, h+ transporting, mitochondrial f0 complex, subunit f2, Idh2  -  isocitrate dehydrogenase 2 (nadp+), mitochondrial, Ptrf  -  polymerase i and transcript release factor, H2afj  -  h2a histone family, member j, Tcap  -  titin-cap, Bcl11a  -  b cell cll/lymphoma 11a (zinc finger protein), Pgm1  -  phosphoglucomutase 1, Nme2  -  nme/nm23 nucleoside diphosphate kinase 2, Pvalb  -  parvalbumin, Ryr1  -  ryanodine receptor 1, skeletal muscle, Hhatl  -  hedgehog acyltransferase-like, Pgam2  -  phosphoglycerate mutase 2, Adssl1  -  adenylosuccinate synthetase like 1, Trmt5  -  trm5 trna methyltransferase 5, Dclre1c  -  dna cross-link repair 1c, pso2 homolog (s. cerevisiae), Rtn2  -  reticulon 2 (z-band associated protein), Lyz1  -  lysozyme 1, Eprs  -  glutamyl-prolyl-trna synthetase, Acat1  -  acetyl-coenzyme a acetyltransferase 1, Lmna  -  lamin a, Pgm2  -  phosphoglucomutase 2, Hadhb  -  hydroxyacyl-coenzyme a dehydrogenase/3-ketoacyl-coenzyme a thiolase/enoyl-coenzyme a hydratase (trifunctional protein), beta subunit, Actn1  -  actinin, alpha 1, Dnajc24  -  dnaj (hsp40) homolog, subfamily c, member 24, Ndufb10  -  nadh dehydrogenase (ubiquinone) 1 beta subcomplex, 10, Alb  -  albumin, Ak1  -  adenylate kinase 1, Ndufv1  -  nadh dehydrogenase (ubiquinone) flavoprotein 1, Sdha  -  succinate dehydrogenase complex, subunit a, flavoprotein (fp), Ndufs3  -  nadh dehydrogenase (ubiquinone) fe-s protein 3, Vim  -  vimentin, Alox15  -  arachidonate 15-lipoxygenase, Akr1b3  -  aldo-keto reductase family 1, member b3 (aldose reductase), Aldoc  -  aldolase c, fructose-bisphosphate, Aldoa  -  aldolase a, fructose-bisphosphate, Anxa1  -  annexin a1, Des  -  desmin, Dlat  -  dihydrolipoamide s-acetyltransferase (e2 component of pyruvate dehydrogenase complex), Uqcrc2  -  ubiquinol cytochrome c reductase core protein 2, Tnnc2  -  troponin c2, fast, Acaa2  -  acetyl-coenzyme a acyltransferase 2 (mitochondrial 3-oxoacyl-coenzyme a thiolase), Myom1  -  myomesin 1, Anxa6  -  annexin a6, Anxa5  -  annexin a5, Sh3bgr  -  sh3-binding domain glutamic acid-rich protein, Rps27a  -  ribosomal protein s27a, Slc25a4  -  solute carrier family 25 (mitochondrial carrier, adenine nucleotide translocator), member 4, Fh1  -  fumarate hydratase 1, Shpk  -  sedoheptulokinase, Mylpf  -  myosin light chain, phosphorylatable, fast skeletal muscle, Myl2  -  myosin, light polypeptide 2, regulatory, cardiac, slow, Gstp2  -  glutathione s-transferase, pi 2, Myl1  -  myosin, light polypeptide 1, Cfl1  -  cofilin 1, non-muscle, Myl3  -  myosin, light polypeptide 3, Fhl1  -  four and a half lim domains 1, Prdx3  -  peroxiredoxin 3, Atl2  -  atlastin gtpase 2, Tmod4  -  tropomodulin 4, Gstp1  -  glutathione s-transferase, pi 1, Myh4  -  myosin, heavy polypeptide 4, skeletal muscle, Kxd1  -  kxdl motif containing 1, Myom3  -  myomesin family, member 3, Myh1  -  myosin, heavy polypeptide 1, skeletal muscle, adult, Sdhb  -  succinate dehydrogenase complex, subunit b, iron sulfur (ip), Uqcr10  -  ubiquinol-cytochrome c reductase, complex iii subunit x, Bdh1  -  3-hydroxybutyrate dehydrogenase, type 1, Ldha  -  lactate dehydrogenase a, Gys1  -  glycogen synthase 1, muscle, Ldhb  -  lactate dehydrogenase b, Ywhae  -  tyrosine 3-monooxygenase/tryptophan 5-monooxygenase activation protein, epsilon polypeptide, Ywhag  -  tyrosine 3-monooxygenase/tryptophan 5-monooxygenase activation protein, gamma polypeptide, Gdi2  -  guanosine diphosphate (gdp) dissociation inhibitor 2, Hspa8  -  heat shock protein 8, Gpd1  -  glycerol-3-phosphate dehydrogenase 1 (soluble), Pdlim5  -  pdz and lim domain 5, Tufm  -  tu translation elongation factor, mitochondrial, Pkm  -  pyruvate kinase, muscle, Hspd1  -  heat shock protein 1 (chaperonin), Pfkm  -  phosphofructokinase, muscle, Hspb1  -  heat shock protein 1, Ddx25  -  dead (asp-glu-ala-asp) box polypeptide 25, Ndufv2  -  nadh dehydrogenase (ubiquinone) flavoprotein 2, Hsp90ab1  -  heat shock protein 90 alpha (cytosolic), class b member 1, Pgk1  -  phosphoglycerate kinase 1, Ckm  -  creatine kinase, muscle, Phb  -  prohibitin, Ndufa12  -  nadh dehydrogenase (ubiquinone) 1 alpha subcomplex, 12, Slc25a3  -  solute carrier family 25 (mitochondrial carrier, phosphate carrier), member 3, Pde4d  -  phosphodiesterase 4d, camp specific, Oxct1  -  3-oxoacid coa transferase 1, Myoz1  -  myozenin 1, Myoz2  -  myozenin 2, Actbl2  -  actin, beta-like 2, Fabp5  -  fatty acid binding protein 5, epidermal, Pdha1  -  pyruvate dehydrogenase e1 alpha 1, Mtch2  -  mitochondrial carrier homolog 2 (c. elegans), Myot  -  myotilin, Padi2  -  peptidyl arginine deiminase, type ii, Asap2  -  arfgap with sh3 domain, ankyrin repeat and ph domain 2, Uba52  -  ubiquitin a-52 residue ribosomal protein fusion product 1, Idh3a  -  isocitrate dehydrogenase 3 (nad+) alpha, Cfl2  -  cofilin 2, muscle, Ckmt2  -  creatine kinase, mitochondrial 2, Atp2a1  -  atpase, ca++ transporting, cardiac muscle, fast twitch 1, Gfm2  -  g elongation factor, mitochondrial 2, Plec  -  plectin, Atp5f1  -  atp synthase, h+ transporting, mitochondrial f0 complex, subunit b1, Atp5c1  -  atp synthase, h+ transporting, mitochondrial f1 complex, gamma polypeptide 1, Atp5b  -  atp synthase, h+ transporting mitochondrial f1 complex, beta subunit, Vdac3  -  voltage-dependent anion channel 3, Atp5a1  -  atp synthase, h+ transporting, mitochondrial f1 complex, alpha subunit 1, Vdac2  -  voltage-dependent anion channel 2, Vdac1  -  voltage-dependent anion channel 1, Vcl  -  vinculin, Atp5h  -  atp synthase, h+ transporting, mitochondrial f0 complex, subunit d, Sae1  -  sumo1 activating enzyme subunit 1, Ugp2  -  udp-glucose pyrophosphorylase 2, Suclg1  -  succinate-coa ligase, gdp-forming, alpha subunit, Slc25a11  -  solute carrier family 25 (mitochondrial carrier oxoglutarate carrier), member 11, Dld  -  dihydrolipoamide dehydrogenase, Ndufa6  -  nadh dehydrogenase (ubiquinone) 1 alpha subcomplex, 6 (b14), Etfa  -  electron transferring flavoprotein, alpha polypeptide, Atp5k  -  atp synthase, h+ transporting, mitochondrial f1f0 complex, subunit e, Hspb6  -  heat shock protein, alpha-crystallin-related, b6, COX2  -  cytochrome c oxidase subunit ii, Uqcrc1  -  ubiquinol-cytochrome c reductase core protein 1, Etfb  -  electron transferring flavoprotein, beta polypeptide, Serpina1c  -  serine (or cysteine) peptidase inhibitor, clade a, member 1c, Obscn  -  obscurin, cytoskeletal calmodulin and titin-interacting rhogef, Trf  -  transferrin, Eno3  -  enolase 3, beta muscle, Phb2  -  prohibitin 2, Ndufa10  -  nadh dehydrogenase (ubiquinone) 1 alpha subcomplex 10, Eno1  -  enolase 1, alpha non-neuron, Slc25a12  -  solute carrier family 25 (mitochondrial carrier, aralar), member 12, Gpi1  -  glucose phosphate isomerase 1, Trim72  -  tripartite motif-containing 72, Serpina1e  -  serine (or cysteine) peptidase inhibitor, clade a, member 1e, Flnc  -  filamin c, gamma, Jup  -  junction plakoglobin, Got1  -  glutamate oxaloacetate transaminase 1, soluble, Cpt1b  -  carnitine palmitoyltransferase 1b, muscle, Got2  -  glutamate oxaloacetate transaminase 2, mitochondrial, Cox5b  -  cytochrome c oxidase subunit vb, Cox4i1  -  cytochrome c oxidase subunit iv isoform 1, Bgn  -  biglycan, Cox5a  -  cytochrome c oxidase subunit va, Tpm1  -  tropomyosin 1, alpha, Tpm2  -  tropomyosin 2, beta, Tnni2  -  troponin i, skeletal, fast 2, Col1a1  -  collagen, type i, alpha 1, Tnnt3  -  troponin t3, skeletal, fast, Pebp1  -  phosphatidylethanolamine binding protein 1, Mdh1  -  malate dehydrogenase 1, nad (soluble), Dlst  -  dihydrolipoamide s-succinyltransferase (e2 component of 2-oxo-glutarate complex), Srl  -  sarcalumenin, Mdh2  -  malate dehydrogenase 2, nad (mitochondrial), Col6a1  -  collagen, type vi, alpha 1, Tubb4a  -  tubulin, beta 4a class iva, Tuba4a  -  tubulin, alpha 4a, Rfx3  -  regulatory factor x, 3 (influences hla class ii expression), Tuba1b  -  tubulin, alpha 1b, Mybpc2  -  myosin binding protein c, fast-type, Eef1a1  -  eukaryotic translation elongation factor 1 alpha 1, Eef1a2  -  eukaryotic translation elongation factor 1 alpha 2, Eef2  -  eukaryotic translation elongation factor 2, Sod2  -  superoxide dismutase 2, mitochondrial, Cs  -  citrate synthase, Ndrg2  -  n-myc downstream regulated gene 2, Tomm22  -  translocase of outer mitochondrial membrane 22 homolog (yeast), Atad3a  -  atpase family, aaa domain containing 3a, Ldb3  -  lim domain binding 3, Cryab  -  crystallin, alpha b, Sypl2  -  synaptophysin-like 2, Ogdh  -  oxoglutarate (alpha-ketoglutarate) dehydrogenase (lipoamide), Ubd  -  ubiquitin d, Bsg  -  basigin]"
GO:0070062	extracellular vesicular exosome	1.29E-16	1.23E-14	16.77	16277	73	226	17	"[Col12a1  -  collagen, type xii, alpha 1, Anxa6  -  annexin a6, Vim  -  vimentin, Anxa5  -  annexin a5, Hspa8  -  heat shock protein 8, Acta1  -  actin, alpha 1, skeletal muscle, Eno1  -  enolase 1, alpha non-neuron, Actn1  -  actinin, alpha 1, Pkm  -  pyruvate kinase, muscle, Actb  -  actin, beta, Aldoa  -  aldolase a, fructose-bisphosphate, Anxa1  -  annexin a1, Col1a2  -  collagen, type i, alpha 2, Alb  -  albumin, Ywhae  -  tyrosine 3-monooxygenase/tryptophan 5-monooxygenase activation protein, epsilon polypeptide, Ywhag  -  tyrosine 3-monooxygenase/tryptophan 5-monooxygenase activation protein, gamma polypeptide, Anxa2  -  annexin a2]"
GO:0043230	extracellular organelle	3.40E-16	3.04E-14	15.9	16277	77	226	17	"[Col12a1  -  collagen, type xii, alpha 1, Anxa6  -  annexin a6, Vim  -  vimentin, Anxa5  -  annexin a5, Hspa8  -  heat shock protein 8, Acta1  -  actin, alpha 1, skeletal muscle, Eno1  -  enolase 1, alpha non-neuron, Actn1  -  actinin, alpha 1, Pkm  -  pyruvate kinase, muscle, Actb  -  actin, beta, Aldoa  -  aldolase a, fructose-bisphosphate, Anxa1  -  annexin a1, Col1a2  -  collagen, type i, alpha 2, Alb  -  albumin, Ywhae  -  tyrosine 3-monooxygenase/tryptophan 5-monooxygenase activation protein, epsilon polypeptide, Ywhag  -  tyrosine 3-monooxygenase/tryptophan 5-monooxygenase activation protein, gamma polypeptide, Anxa2  -  annexin a2]"
GO:0065010	extracellular membrane-bounded organelle	3.40E-16	2.85E-14	15.9	16277	77	226	17	"[Col12a1  -  collagen, type xii, alpha 1, Anxa6  -  annexin a6, Vim  -  vimentin, Anxa5  -  annexin a5, Hspa8  -  heat shock protein 8, Acta1  -  actin, alpha 1, skeletal muscle, Eno1  -  enolase 1, alpha non-neuron, Actn1  -  actinin, alpha 1, Pkm  -  pyruvate kinase, muscle, Actb  -  actin, beta, Aldoa  -  aldolase a, fructose-bisphosphate, Anxa1  -  annexin a1, Col1a2  -  collagen, type i, alpha 2, Alb  -  albumin, Ywhae  -  tyrosine 3-monooxygenase/tryptophan 5-monooxygenase activation protein, epsilon polypeptide, Ywhag  -  tyrosine 3-monooxygenase/tryptophan 5-monooxygenase activation protein, gamma polypeptide, Anxa2  -  annexin a2]"
GO:0043234	protein complex	2.34E-15	1.85E-13	2.12	16277	3361	226	99	"[Hadha  -  hydroxyacyl-coenzyme a dehydrogenase/3-ketoacyl-coenzyme a thiolase/enoyl-coenzyme a hydratase (trifunctional protein), alpha subunit, Ndufa9  -  nadh dehydrogenase (ubiquinone) 1 alpha subcomplex, 9, Hspa8  -  heat shock protein 8, Gpd1  -  glycerol-3-phosphate dehydrogenase 1 (soluble), Vcp  -  valosin containing protein, Hspd1  -  heat shock protein 1 (chaperonin), Pfkm  -  phosphofructokinase, muscle, Hspb1  -  heat shock protein 1, Ndufv2  -  nadh dehydrogenase (ubiquinone) flavoprotein 2, Hsp90ab1  -  heat shock protein 90 alpha (cytosolic), class b member 1, Ndufa12  -  nadh dehydrogenase (ubiquinone) 1 alpha subcomplex, 12, Capza2  -  capping protein (actin filament) muscle z-line, alpha 2, Pde4d  -  phosphodiesterase 4d, camp specific, Acta1  -  actin, alpha 1, skeletal muscle, Lrpprc  -  leucine-rich ppr-motif containing, Hba-a1  -  hemoglobin alpha, adult chain 1, Actb  -  actin, beta, Pdha1  -  pyruvate dehydrogenase e1 alpha 1, Klhl41  -  kelch-like 41, Atp5d  -  atp synthase, h+ transporting, mitochondrial f1 complex, delta subunit, Atp5l  -  atp synthase, h+ transporting, mitochondrial f0 complex, subunit g, Anxa2  -  annexin a2, Pdhb  -  pyruvate dehydrogenase (lipoamide) beta, Atp1b1  -  atpase, na+/k+ transporting, beta 1 polypeptide, Ndufs1  -  nadh dehydrogenase (ubiquinone) fe-s protein 1, Atp5j2  -  atp synthase, h+ transporting, mitochondrial f0 complex, subunit f2, Atp5f1  -  atp synthase, h+ transporting, mitochondrial f0 complex, subunit b1, Atp5c1  -  atp synthase, h+ transporting, mitochondrial f1 complex, gamma polypeptide 1, Atp5b  -  atp synthase, h+ transporting mitochondrial f1 complex, beta subunit, Vdac3  -  voltage-dependent anion channel 3, Atp5a1  -  atp synthase, h+ transporting, mitochondrial f1 complex, alpha subunit 1, Vdac2  -  voltage-dependent anion channel 2, Vdac1  -  voltage-dependent anion channel 1, Vcl  -  vinculin, Atp5h  -  atp synthase, h+ transporting, mitochondrial f0 complex, subunit d, H2afj  -  h2a histone family, member j, Suclg1  -  succinate-coa ligase, gdp-forming, alpha subunit, Nme2  -  nme/nm23 nucleoside diphosphate kinase 2, Pvalb  -  parvalbumin, Dld  -  dihydrolipoamide dehydrogenase, Ryr1  -  ryanodine receptor 1, skeletal muscle, Ndufa6  -  nadh dehydrogenase (ubiquinone) 1 alpha subcomplex, 6 (b14), Etfa  -  electron transferring flavoprotein, alpha polypeptide, Atp5k  -  atp synthase, h+ transporting, mitochondrial f1f0 complex, subunit e, Uqcrc1  -  ubiquinol-cytochrome c reductase core protein 1, Etfb  -  electron transferring flavoprotein, beta polypeptide, Eprs  -  glutamyl-prolyl-trna synthetase, Ahsg  -  alpha-2-hs-glycoprotein, Obscn  -  obscurin, cytoskeletal calmodulin and titin-interacting rhogef, Lmna  -  lamin a, Trf  -  transferrin, Hadhb  -  hydroxyacyl-coenzyme a dehydrogenase/3-ketoacyl-coenzyme a thiolase/enoyl-coenzyme a hydratase (trifunctional protein), beta subunit, Eno3  -  enolase 3, beta muscle, Phb2  -  prohibitin 2, Ndufa10  -  nadh dehydrogenase (ubiquinone) 1 alpha subcomplex 10, Jup  -  junction plakoglobin, Ndufb10  -  nadh dehydrogenase (ubiquinone) 1 beta subcomplex, 10, Alb  -  albumin, Got2  -  glutamate oxaloacetate transaminase 2, mitochondrial, Ndufv1  -  nadh dehydrogenase (ubiquinone) flavoprotein 1, Ndufs3  -  nadh dehydrogenase (ubiquinone) fe-s protein 3, Vim  -  vimentin, Tpm1  -  tropomyosin 1, alpha, Anxa1  -  annexin a1, Des  -  desmin, Tbc1d5  -  tbc1 domain family, member 5, Dlat  -  dihydrolipoamide s-acetyltransferase (e2 component of pyruvate dehydrogenase complex), Tnni2  -  troponin i, skeletal, fast 2, Uqcrc2  -  ubiquinol cytochrome c reductase core protein 2, Tnnt3  -  troponin t3, skeletal, fast, Tnnc2  -  troponin c2, fast, Dlst  -  dihydrolipoamide s-succinyltransferase (e2 component of 2-oxo-glutarate complex), Col6a2  -  collagen, type vi, alpha 2, Col6a1  -  collagen, type vi, alpha 1, Tubb4a  -  tubulin, beta 4a class iva, Myom1  -  myomesin 1, Anxa6  -  annexin a6, Tuba4a  -  tubulin, alpha 4a, Rfx3  -  regulatory factor x, 3 (influences hla class ii expression), Mybpc2  -  myosin binding protein c, fast-type, Tuba1b  -  tubulin, alpha 1b, Fh1  -  fumarate hydratase 1, Eef1a2  -  eukaryotic translation elongation factor 1 alpha 2, Mylpf  -  myosin light chain, phosphorylatable, fast skeletal muscle, Gstp2  -  glutathione s-transferase, pi 2, Myl2  -  myosin, light polypeptide 2, regulatory, cardiac, slow, Lama2  -  laminin, alpha 2, Myl1  -  myosin, light polypeptide 1, Myl3  -  myosin, light polypeptide 3, Prdx3  -  peroxiredoxin 3, Gstp1  -  glutathione s-transferase, pi 1, Myh4  -  myosin, heavy polypeptide 4, skeletal muscle, Kxd1  -  kxdl motif containing 1, Myh1  -  myosin, heavy polypeptide 1, skeletal muscle, adult, Tomm22  -  translocase of outer mitochondrial membrane 22 homolog (yeast), Sdhb  -  succinate dehydrogenase complex, subunit b, iron sulfur (ip), Uqcr10  -  ubiquinol-cytochrome c reductase, complex iii subunit x, Ogdh  -  oxoglutarate (alpha-ketoglutarate) dehydrogenase (lipoamide), Ywhae  -  tyrosine 3-monooxygenase/tryptophan 5-monooxygenase activation protein, epsilon polypeptide]"
GO:0030018	Z disc	4.58E-14	3.42E-12	13.4	16277	86	226	16	"[Pygm  -  muscle glycogen phosphorylase, Anxa5  -  annexin a5, Obscn  -  obscurin, cytoskeletal calmodulin and titin-interacting rhogef, Myoz2  -  myozenin 2, Ldb3  -  lim domain binding 3, Pdlim5  -  pdz and lim domain 5, Actn1  -  actinin, alpha 1, Cryab  -  crystallin, alpha b, Vcl  -  vinculin, Actn3  -  actinin alpha 3, Jup  -  junction plakoglobin, Myot  -  myotilin, Actn2  -  actinin alpha 2, Hspb1  -  heat shock protein 1, Des  -  desmin, Tcap  -  titin-cap]"
GO:0043226	organelle	5.42E-14	3.83E-12	1.42	16277	9206	226	181	"[Gdi2  -  guanosine diphosphate (gdp) dissociation inhibitor 2, Hadha  -  hydroxyacyl-coenzyme a dehydrogenase/3-ketoacyl-coenzyme a thiolase/enoyl-coenzyme a hydratase (trifunctional protein), alpha subunit, Ndufa9  -  nadh dehydrogenase (ubiquinone) 1 alpha subcomplex, 9, Hspa8  -  heat shock protein 8, Gpd1  -  glycerol-3-phosphate dehydrogenase 1 (soluble), Tufm  -  tu translation elongation factor, mitochondrial, Pdlim5  -  pdz and lim domain 5, Decr1  -  2,4-dienoyl coa reductase 1, mitochondrial, Sucla2  -  succinate-coenzyme a ligase, adp-forming, beta subunit, Vcp  -  valosin containing protein, Pkm  -  pyruvate kinase, muscle, Acadl  -  acyl-coenzyme a dehydrogenase, long-chain, Tmem38a  -  transmembrane protein 38a, Acadm  -  acyl-coenzyme a dehydrogenase, medium chain, Acadvl  -  acyl-coenzyme a dehydrogenase, very long chain, Hspd1  -  heat shock protein 1 (chaperonin), Hspb1  -  heat shock protein 1, Ddx25  -  dead (asp-glu-ala-asp) box polypeptide 25, Ndufv2  -  nadh dehydrogenase (ubiquinone) flavoprotein 2, Hsp90ab1  -  heat shock protein 90 alpha (cytosolic), class b member 1, Aco2  -  aconitase 2, mitochondrial, Ndufa12  -  nadh dehydrogenase (ubiquinone) 1 alpha subcomplex, 12, Phb  -  prohibitin, Capza2  -  capping protein (actin filament) muscle z-line, alpha 2, Slc25a3  -  solute carrier family 25 (mitochondrial carrier, phosphate carrier), member 3, Pde4d  -  phosphodiesterase 4d, camp specific, Oxct1  -  3-oxoacid coa transferase 1, Myoz1  -  myozenin 1, Myoz2  -  myozenin 2, Eci1  -  enoyl-coenzyme a delta isomerase 1, Actbl2  -  actin, beta-like 2, Lrpprc  -  leucine-rich ppr-motif containing, Acta1  -  actin, alpha 1, skeletal muscle, Actb  -  actin, beta, Pdha1  -  pyruvate dehydrogenase e1 alpha 1, Mtch2  -  mitochondrial carrier homolog 2 (c. elegans), Myot  -  myotilin, Actn2  -  actinin alpha 2, Asap2  -  arfgap with sh3 domain, ankyrin repeat and ph domain 2, Idh3a  -  isocitrate dehydrogenase 3 (nad+) alpha, Klhl41  -  kelch-like 41, Cfl2  -  cofilin 2, muscle, Acsl1  -  acyl-coa synthetase long-chain family member 1, Atp5d  -  atp synthase, h+ transporting, mitochondrial f1 complex, delta subunit, Atp5l  -  atp synthase, h+ transporting, mitochondrial f0 complex, subunit g, Ckmt2  -  creatine kinase, mitochondrial 2, Prdx2  -  peroxiredoxin 2, Anxa2  -  annexin a2, Hadh  -  hydroxyacyl-coenzyme a dehydrogenase, Col12a1  -  collagen, type xii, alpha 1, Atp2a1  -  atpase, ca++ transporting, cardiac muscle, fast twitch 1, Pygm  -  muscle glycogen phosphorylase, Pdhb  -  pyruvate dehydrogenase (lipoamide) beta, Gfm2  -  g elongation factor, mitochondrial 2, Plec  -  plectin, Ndufs1  -  nadh dehydrogenase (ubiquinone) fe-s protein 1, Atp5j2  -  atp synthase, h+ transporting, mitochondrial f0 complex, subunit f2, Atp5f1  -  atp synthase, h+ transporting, mitochondrial f0 complex, subunit b1, Atp5c1  -  atp synthase, h+ transporting, mitochondrial f1 complex, gamma polypeptide 1, Vdac3  -  voltage-dependent anion channel 3, Atp5b  -  atp synthase, h+ transporting mitochondrial f1 complex, beta subunit, Vdac2  -  voltage-dependent anion channel 2, Atp5a1  -  atp synthase, h+ transporting, mitochondrial f1 complex, alpha subunit 1, Vdac1  -  voltage-dependent anion channel 1, Vcl  -  vinculin, Atp5h  -  atp synthase, h+ transporting, mitochondrial f0 complex, subunit d, Idh2  -  isocitrate dehydrogenase 2 (nadp+), mitochondrial, Ptrf  -  polymerase i and transcript release factor, H2afj  -  h2a histone family, member j, Sae1  -  sumo1 activating enzyme subunit 1, Bcl11a  -  b cell cll/lymphoma 11a (zinc finger protein), Slc25a11  -  solute carrier family 25 (mitochondrial carrier oxoglutarate carrier), member 11, Suclg1  -  succinate-coa ligase, gdp-forming, alpha subunit, Nme2  -  nme/nm23 nucleoside diphosphate kinase 2, Pvalb  -  parvalbumin, Dld  -  dihydrolipoamide dehydrogenase, Ryr1  -  ryanodine receptor 1, skeletal muscle, Ndufa6  -  nadh dehydrogenase (ubiquinone) 1 alpha subcomplex, 6 (b14), Pgam2  -  phosphoglycerate mutase 2, Hhatl  -  hedgehog acyltransferase-like, Etfa  -  electron transferring flavoprotein, alpha polypeptide, Trmt5  -  trm5 trna methyltransferase 5, Dclre1c  -  dna cross-link repair 1c, pso2 homolog (s. cerevisiae), Atp5k  -  atp synthase, h+ transporting, mitochondrial f1f0 complex, subunit e, Rtn2  -  reticulon 2 (z-band associated protein), Hspb6  -  heat shock protein, alpha-crystallin-related, b6, Lyz1  -  lysozyme 1, Uqcrc1  -  ubiquinol-cytochrome c reductase core protein 1, COX2  -  cytochrome c oxidase subunit ii, Etfb  -  electron transferring flavoprotein, beta polypeptide, Serpina1c  -  serine (or cysteine) peptidase inhibitor, clade a, member 1c, Acat1  -  acetyl-coenzyme a acetyltransferase 1, Trf  -  transferrin, Lmna  -  lamin a, Hadhb  -  hydroxyacyl-coenzyme a dehydrogenase/3-ketoacyl-coenzyme a thiolase/enoyl-coenzyme a hydratase (trifunctional protein), beta subunit, Pgm2  -  phosphoglucomutase 2, Phb2  -  prohibitin 2, Ndufa10  -  nadh dehydrogenase (ubiquinone) 1 alpha subcomplex 10, Eno1  -  enolase 1, alpha non-neuron, Trim72  -  tripartite motif-containing 72, Gpi1  -  glucose phosphate isomerase 1, Slc25a12  -  solute carrier family 25 (mitochondrial carrier, aralar), member 12, Actn1  -  actinin, alpha 1, Dnajc24  -  dnaj (hsp40) homolog, subfamily c, member 24, Serpina1e  -  serine (or cysteine) peptidase inhibitor, clade a, member 1e, Flnc  -  filamin c, gamma, Ndufb10  -  nadh dehydrogenase (ubiquinone) 1 beta subcomplex, 10, Jup  -  junction plakoglobin, Got1  -  glutamate oxaloacetate transaminase 1, soluble, Cpt1b  -  carnitine palmitoyltransferase 1b, muscle, Alb  -  albumin, Got2  -  glutamate oxaloacetate transaminase 2, mitochondrial, Ak1  -  adenylate kinase 1, Sdha  -  succinate dehydrogenase complex, subunit a, flavoprotein (fp), Ndufv1  -  nadh dehydrogenase (ubiquinone) flavoprotein 1, Ndufs3  -  nadh dehydrogenase (ubiquinone) fe-s protein 3, Vim  -  vimentin, Alox15  -  arachidonate 15-lipoxygenase, Cox5b  -  cytochrome c oxidase subunit vb, Cox4i1  -  cytochrome c oxidase subunit iv isoform 1, Akr1b3  -  aldo-keto reductase family 1, member b3 (aldose reductase), Cox5a  -  cytochrome c oxidase subunit va, Bgn  -  biglycan, Aldoc  -  aldolase c, fructose-bisphosphate, Tpm1  -  tropomyosin 1, alpha, Aldoa  -  aldolase a, fructose-bisphosphate, Tpm2  -  tropomyosin 2, beta, Des  -  desmin, Anxa1  -  annexin a1, Dlat  -  dihydrolipoamide s-acetyltransferase (e2 component of pyruvate dehydrogenase complex), Tnni2  -  troponin i, skeletal, fast 2, Col1a2  -  collagen, type i, alpha 2, Uqcrc2  -  ubiquinol cytochrome c reductase core protein 2, Pebp1  -  phosphatidylethanolamine binding protein 1, Acaa2  -  acetyl-coenzyme a acyltransferase 2 (mitochondrial 3-oxoacyl-coenzyme a thiolase), Srl  -  sarcalumenin, Dlst  -  dihydrolipoamide s-succinyltransferase (e2 component of 2-oxo-glutarate complex), Mdh1  -  malate dehydrogenase 1, nad (soluble), Mdh2  -  malate dehydrogenase 2, nad (mitochondrial), Tubb4a  -  tubulin, beta 4a class iva, Anxa6  -  annexin a6, Myom1  -  myomesin 1, Anxa5  -  annexin a5, Tuba4a  -  tubulin, alpha 4a, Rps27a  -  ribosomal protein s27a, Rfx3  -  regulatory factor x, 3 (influences hla class ii expression), Slc25a4  -  solute carrier family 25 (mitochondrial carrier, adenine nucleotide translocator), member 4, Mybpc2  -  myosin binding protein c, fast-type, Tuba1b  -  tubulin, alpha 1b, Eef1a1  -  eukaryotic translation elongation factor 1 alpha 1, Eef1a2  -  eukaryotic translation elongation factor 1 alpha 2, Fh1  -  fumarate hydratase 1, Gstp2  -  glutathione s-transferase, pi 2, Myl2  -  myosin, light polypeptide 2, regulatory, cardiac, slow, Myl1  -  myosin, light polypeptide 1, Cfl1  -  cofilin 1, non-muscle, Fhl1  -  four and a half lim domains 1, Atl2  -  atlastin gtpase 2, Prdx3  -  peroxiredoxin 3, Tmod4  -  tropomodulin 4, Sod2  -  superoxide dismutase 2, mitochondrial, Gstp1  -  glutathione s-transferase, pi 1, Myh4  -  myosin, heavy polypeptide 4, skeletal muscle, Cs  -  citrate synthase, Myh1  -  myosin, heavy polypeptide 1, skeletal muscle, adult, Ndrg2  -  n-myc downstream regulated gene 2, Tomm22  -  translocase of outer mitochondrial membrane 22 homolog (yeast), Sdhb  -  succinate dehydrogenase complex, subunit b, iron sulfur (ip), Atad3a  -  atpase family, aaa domain containing 3a, Ldb3  -  lim domain binding 3, Uqcr10  -  ubiquinol-cytochrome c reductase, complex iii subunit x, Bdh1  -  3-hydroxybutyrate dehydrogenase, type 1, Cryab  -  crystallin, alpha b, Ldha  -  lactate dehydrogenase a, Sypl2  -  synaptophysin-like 2, Ogdh  -  oxoglutarate (alpha-ketoglutarate) dehydrogenase (lipoamide), Ldhb  -  lactate dehydrogenase b, Ywhae  -  tyrosine 3-monooxygenase/tryptophan 5-monooxygenase activation protein, epsilon polypeptide, Ywhag  -  tyrosine 3-monooxygenase/tryptophan 5-monooxygenase activation protein, gamma polypeptide, Ubd  -  ubiquitin d, Bsg  -  basigin]"
GO:0045259	proton-transporting ATP synthase complex	7.61E-14	5.11E-12	43.21	16277	15	226	9	"[Atp5h  -  atp synthase, h+ transporting, mitochondrial f0 complex, subunit d, Atp5k  -  atp synthase, h+ transporting, mitochondrial f1f0 complex, subunit e, Atp5d  -  atp synthase, h+ transporting, mitochondrial f1 complex, delta subunit, Atp5j2  -  atp synthase, h+ transporting, mitochondrial f0 complex, subunit f2, Atp5f1  -  atp synthase, h+ transporting, mitochondrial f0 complex, subunit b1, Atp5c1  -  atp synthase, h+ transporting, mitochondrial f1 complex, gamma polypeptide 1, Atp5l  -  atp synthase, h+ transporting, mitochondrial f0 complex, subunit g, Atp5b  -  atp synthase, h+ transporting mitochondrial f1 complex, beta subunit, Atp5a1  -  atp synthase, h+ transporting, mitochondrial f1 complex, alpha subunit 1]"
GO:0005753	mitochondrial proton-transporting ATP synthase complex	7.61E-14	4.87E-12	43.21	16277	15	226	9	"[Atp5h  -  atp synthase, h+ transporting, mitochondrial f0 complex, subunit d, Atp5k  -  atp synthase, h+ transporting, mitochondrial f1f0 complex, subunit e, Atp5d  -  atp synthase, h+ transporting, mitochondrial f1 complex, delta subunit, Atp5j2  -  atp synthase, h+ transporting, mitochondrial f0 complex, subunit f2, Atp5f1  -  atp synthase, h+ transporting, mitochondrial f0 complex, subunit b1, Atp5c1  -  atp synthase, h+ transporting, mitochondrial f1 complex, gamma polypeptide 1, Atp5l  -  atp synthase, h+ transporting, mitochondrial f0 complex, subunit g, Atp5b  -  atp synthase, h+ transporting mitochondrial f1 complex, beta subunit, Atp5a1  -  atp synthase, h+ transporting, mitochondrial f1 complex, alpha subunit 1]"
GO:0044464	cell part	2.00E-13	1.22E-11	1.23	16277	12508	226	214	"[Hadha  -  hydroxyacyl-coenzyme a dehydrogenase/3-ketoacyl-coenzyme a thiolase/enoyl-coenzyme a hydratase (trifunctional protein), alpha subunit, Ndufa9  -  nadh dehydrogenase (ubiquinone) 1 alpha subcomplex, 9, Vcp  -  valosin containing protein, Sucla2  -  succinate-coenzyme a ligase, adp-forming, beta subunit, Decr1  -  2,4-dienoyl coa reductase 1, mitochondrial, Acadl  -  acyl-coenzyme a dehydrogenase, long-chain, Tmem38a  -  transmembrane protein 38a, Acadm  -  acyl-coenzyme a dehydrogenase, medium chain, Acadvl  -  acyl-coenzyme a dehydrogenase, very long chain, Aco2  -  aconitase 2, mitochondrial, Car3  -  carbonic anhydrase 3, Capza2  -  capping protein (actin filament) muscle z-line, alpha 2, Eci1  -  enoyl-coenzyme a delta isomerase 1, Acta1  -  actin, alpha 1, skeletal muscle, Lrpprc  -  leucine-rich ppr-motif containing, Hba-a1  -  hemoglobin alpha, adult chain 1, Actb  -  actin, beta, Actn3  -  actinin alpha 3, Actn2  -  actinin alpha 2, Klhl41  -  kelch-like 41, Acsl1  -  acyl-coa synthetase long-chain family member 1, Atp5d  -  atp synthase, h+ transporting, mitochondrial f1 complex, delta subunit, Atp5l  -  atp synthase, h+ transporting, mitochondrial f0 complex, subunit g, Prdx2  -  peroxiredoxin 2, Hadh  -  hydroxyacyl-coenzyme a dehydrogenase, Anxa2  -  annexin a2, Pygm  -  muscle glycogen phosphorylase, Pdhb  -  pyruvate dehydrogenase (lipoamide) beta, Ndufs1  -  nadh dehydrogenase (ubiquinone) fe-s protein 1, Atp5j2  -  atp synthase, h+ transporting, mitochondrial f0 complex, subunit f2, Idh2  -  isocitrate dehydrogenase 2 (nadp+), mitochondrial, Ptrf  -  polymerase i and transcript release factor, H2afj  -  h2a histone family, member j, Tcap  -  titin-cap, Bcl11a  -  b cell cll/lymphoma 11a (zinc finger protein), Pgm1  -  phosphoglucomutase 1, Nme2  -  nme/nm23 nucleoside diphosphate kinase 2, Pvalb  -  parvalbumin, Ryr1  -  ryanodine receptor 1, skeletal muscle, Pgam2  -  phosphoglycerate mutase 2, Hhatl  -  hedgehog acyltransferase-like, Adssl1  -  adenylosuccinate synthetase like 1, Trmt5  -  trm5 trna methyltransferase 5, Dclre1c  -  dna cross-link repair 1c, pso2 homolog (s. cerevisiae), Rtn2  -  reticulon 2 (z-band associated protein), Lyz1  -  lysozyme 1, Eprs  -  glutamyl-prolyl-trna synthetase, Acat1  -  acetyl-coenzyme a acetyltransferase 1, Lmna  -  lamin a, Hadhb  -  hydroxyacyl-coenzyme a dehydrogenase/3-ketoacyl-coenzyme a thiolase/enoyl-coenzyme a hydratase (trifunctional protein), beta subunit, Pgm2  -  phosphoglucomutase 2, Actn1  -  actinin, alpha 1, Dnajc24  -  dnaj (hsp40) homolog, subfamily c, member 24, Ndufb10  -  nadh dehydrogenase (ubiquinone) 1 beta subcomplex, 10, Alb  -  albumin, Ak1  -  adenylate kinase 1, Ndufv1  -  nadh dehydrogenase (ubiquinone) flavoprotein 1, Sdha  -  succinate dehydrogenase complex, subunit a, flavoprotein (fp), Ndufs3  -  nadh dehydrogenase (ubiquinone) fe-s protein 3, Vim  -  vimentin, Alox15  -  arachidonate 15-lipoxygenase, Akr1b3  -  aldo-keto reductase family 1, member b3 (aldose reductase), Aldoc  -  aldolase c, fructose-bisphosphate, Aldoa  -  aldolase a, fructose-bisphosphate, Anxa1  -  annexin a1, Des  -  desmin, Tbc1d5  -  tbc1 domain family, member 5, Dlat  -  dihydrolipoamide s-acetyltransferase (e2 component of pyruvate dehydrogenase complex), Uqcrc2  -  ubiquinol cytochrome c reductase core protein 2, Tnnc2  -  troponin c2, fast, Acaa2  -  acetyl-coenzyme a acyltransferase 2 (mitochondrial 3-oxoacyl-coenzyme a thiolase), Fmod  -  fibromodulin, Myom1  -  myomesin 1, Anxa6  -  annexin a6, Anxa5  -  annexin a5, Sh3bgr  -  sh3-binding domain glutamic acid-rich protein, Rps27a  -  ribosomal protein s27a, Slc25a4  -  solute carrier family 25 (mitochondrial carrier, adenine nucleotide translocator), member 4, Fh1  -  fumarate hydratase 1, Shpk  -  sedoheptulokinase, Mylpf  -  myosin light chain, phosphorylatable, fast skeletal muscle, Myl2  -  myosin, light polypeptide 2, regulatory, cardiac, slow, Gstp2  -  glutathione s-transferase, pi 2, Myl1  -  myosin, light polypeptide 1, Lama2  -  laminin, alpha 2, Cfl1  -  cofilin 1, non-muscle, Myl3  -  myosin, light polypeptide 3, Fhl1  -  four and a half lim domains 1, Prdx3  -  peroxiredoxin 3, Atl2  -  atlastin gtpase 2, Tmod4  -  tropomodulin 4, Myh4  -  myosin, heavy polypeptide 4, skeletal muscle, Gstp1  -  glutathione s-transferase, pi 1, Kxd1  -  kxdl motif containing 1, Myom3  -  myomesin family, member 3, Myh1  -  myosin, heavy polypeptide 1, skeletal muscle, adult, Sdhb  -  succinate dehydrogenase complex, subunit b, iron sulfur (ip), Uqcr10  -  ubiquinol-cytochrome c reductase, complex iii subunit x, Bdh1  -  3-hydroxybutyrate dehydrogenase, type 1, Ldha  -  lactate dehydrogenase a, Gys1  -  glycogen synthase 1, muscle, Ldhb  -  lactate dehydrogenase b, Ywhae  -  tyrosine 3-monooxygenase/tryptophan 5-monooxygenase activation protein, epsilon polypeptide, Ywhag  -  tyrosine 3-monooxygenase/tryptophan 5-monooxygenase activation protein, gamma polypeptide, Gdi2  -  guanosine diphosphate (gdp) dissociation inhibitor 2, Hspa8  -  heat shock protein 8, Gpd1  -  glycerol-3-phosphate dehydrogenase 1 (soluble), Tufm  -  tu translation elongation factor, mitochondrial, Pdlim5  -  pdz and lim domain 5, Pkm  -  pyruvate kinase, muscle, Pfkm  -  phosphofructokinase, muscle, Hspd1  -  heat shock protein 1 (chaperonin), Hspb1  -  heat shock protein 1, Ddx25  -  dead (asp-glu-ala-asp) box polypeptide 25, Ndufv2  -  nadh dehydrogenase (ubiquinone) flavoprotein 2, Hsp90ab1  -  heat shock protein 90 alpha (cytosolic), class b member 1, Pgk1  -  phosphoglycerate kinase 1, Ckm  -  creatine kinase, muscle, Phb  -  prohibitin, Ndufa12  -  nadh dehydrogenase (ubiquinone) 1 alpha subcomplex, 12, Slc25a3  -  solute carrier family 25 (mitochondrial carrier, phosphate carrier), member 3, Pde4d  -  phosphodiesterase 4d, camp specific, Myoz1  -  myozenin 1, Oxct1  -  3-oxoacid coa transferase 1, Myoz2  -  myozenin 2, Actbl2  -  actin, beta-like 2, Fabp5  -  fatty acid binding protein 5, epidermal, Pdha1  -  pyruvate dehydrogenase e1 alpha 1, Mtch2  -  mitochondrial carrier homolog 2 (c. elegans), Myot  -  myotilin, Padi2  -  peptidyl arginine deiminase, type ii, Asap2  -  arfgap with sh3 domain, ankyrin repeat and ph domain 2, Uba52  -  ubiquitin a-52 residue ribosomal protein fusion product 1, Idh3a  -  isocitrate dehydrogenase 3 (nad+) alpha, Dsg1c  -  desmoglein 1 gamma, Cfl2  -  cofilin 2, muscle, Ckmt2  -  creatine kinase, mitochondrial 2, Atp2a1  -  atpase, ca++ transporting, cardiac muscle, fast twitch 1, Gfm2  -  g elongation factor, mitochondrial 2, Atp1b1  -  atpase, na+/k+ transporting, beta 1 polypeptide, Plec  -  plectin, Atp5f1  -  atp synthase, h+ transporting, mitochondrial f0 complex, subunit b1, Atp5c1  -  atp synthase, h+ transporting, mitochondrial f1 complex, gamma polypeptide 1, Atp5b  -  atp synthase, h+ transporting mitochondrial f1 complex, beta subunit, Vdac3  -  voltage-dependent anion channel 3, Atp5a1  -  atp synthase, h+ transporting, mitochondrial f1 complex, alpha subunit 1, Vdac2  -  voltage-dependent anion channel 2, Vdac1  -  voltage-dependent anion channel 1, Vcl  -  vinculin, Atp5h  -  atp synthase, h+ transporting, mitochondrial f0 complex, subunit d, Sae1  -  sumo1 activating enzyme subunit 1, Ugp2  -  udp-glucose pyrophosphorylase 2, Suclg1  -  succinate-coa ligase, gdp-forming, alpha subunit, Slc25a11  -  solute carrier family 25 (mitochondrial carrier oxoglutarate carrier), member 11, Dld  -  dihydrolipoamide dehydrogenase, Ndufa6  -  nadh dehydrogenase (ubiquinone) 1 alpha subcomplex, 6 (b14), Etfa  -  electron transferring flavoprotein, alpha polypeptide, Atp5k  -  atp synthase, h+ transporting, mitochondrial f1f0 complex, subunit e, Hspb6  -  heat shock protein, alpha-crystallin-related, b6, COX2  -  cytochrome c oxidase subunit ii, Uqcrc1  -  ubiquinol-cytochrome c reductase core protein 1, Etfb  -  electron transferring flavoprotein, beta polypeptide, Serpina1c  -  serine (or cysteine) peptidase inhibitor, clade a, member 1c, Obscn  -  obscurin, cytoskeletal calmodulin and titin-interacting rhogef, Trf  -  transferrin, Eno3  -  enolase 3, beta muscle, Phb2  -  prohibitin 2, Eno1  -  enolase 1, alpha non-neuron, Ndufa10  -  nadh dehydrogenase (ubiquinone) 1 alpha subcomplex 10, Gpi1  -  glucose phosphate isomerase 1, Trim72  -  tripartite motif-containing 72, Slc25a12  -  solute carrier family 25 (mitochondrial carrier, aralar), member 12, Serpina1e  -  serine (or cysteine) peptidase inhibitor, clade a, member 1e, Flnc  -  filamin c, gamma, Jup  -  junction plakoglobin, Got1  -  glutamate oxaloacetate transaminase 1, soluble, Cpt1b  -  carnitine palmitoyltransferase 1b, muscle, Got2  -  glutamate oxaloacetate transaminase 2, mitochondrial, Cox5b  -  cytochrome c oxidase subunit vb, Cox4i1  -  cytochrome c oxidase subunit iv isoform 1, Bgn  -  biglycan, Cox5a  -  cytochrome c oxidase subunit va, Tpm1  -  tropomyosin 1, alpha, Tpm2  -  tropomyosin 2, beta, Col1a2  -  collagen, type i, alpha 2, Tnni2  -  troponin i, skeletal, fast 2, Col1a1  -  collagen, type i, alpha 1, Tnnt3  -  troponin t3, skeletal, fast, Pebp1  -  phosphatidylethanolamine binding protein 1, Srl  -  sarcalumenin, Mdh1  -  malate dehydrogenase 1, nad (soluble), Dlst  -  dihydrolipoamide s-succinyltransferase (e2 component of 2-oxo-glutarate complex), Mdh2  -  malate dehydrogenase 2, nad (mitochondrial), Col6a2  -  collagen, type vi, alpha 2, Col6a1  -  collagen, type vi, alpha 1, Tubb4a  -  tubulin, beta 4a class iva, Tuba4a  -  tubulin, alpha 4a, Rfx3  -  regulatory factor x, 3 (influences hla class ii expression), Mybpc2  -  myosin binding protein c, fast-type, Tuba1b  -  tubulin, alpha 1b, Eef1a1  -  eukaryotic translation elongation factor 1 alpha 1, Eef1a2  -  eukaryotic translation elongation factor 1 alpha 2, Eef2  -  eukaryotic translation elongation factor 2, Sod2  -  superoxide dismutase 2, mitochondrial, Cs  -  citrate synthase, Ndrg2  -  n-myc downstream regulated gene 2, Tomm22  -  translocase of outer mitochondrial membrane 22 homolog (yeast), Atad3a  -  atpase family, aaa domain containing 3a, Ldb3  -  lim domain binding 3, Cryab  -  crystallin, alpha b, Sypl2  -  synaptophysin-like 2, Ogdh  -  oxoglutarate (alpha-ketoglutarate) dehydrogenase (lipoamide), Ubd  -  ubiquitin d, Bsg  -  basigin]"
GO:0032991	macromolecular complex	3.13E-13	1.82E-11	1.93	16277	3852	226	103	"[Hadha  -  hydroxyacyl-coenzyme a dehydrogenase/3-ketoacyl-coenzyme a thiolase/enoyl-coenzyme a hydratase (trifunctional protein), alpha subunit, Ndufa9  -  nadh dehydrogenase (ubiquinone) 1 alpha subcomplex, 9, Hspa8  -  heat shock protein 8, Gpd1  -  glycerol-3-phosphate dehydrogenase 1 (soluble), Vcp  -  valosin containing protein, Hspd1  -  heat shock protein 1 (chaperonin), Pfkm  -  phosphofructokinase, muscle, Hspb1  -  heat shock protein 1, Ddx25  -  dead (asp-glu-ala-asp) box polypeptide 25, Ndufv2  -  nadh dehydrogenase (ubiquinone) flavoprotein 2, Hsp90ab1  -  heat shock protein 90 alpha (cytosolic), class b member 1, Ndufa12  -  nadh dehydrogenase (ubiquinone) 1 alpha subcomplex, 12, Capza2  -  capping protein (actin filament) muscle z-line, alpha 2, Pde4d  -  phosphodiesterase 4d, camp specific, Acta1  -  actin, alpha 1, skeletal muscle, Lrpprc  -  leucine-rich ppr-motif containing, Hba-a1  -  hemoglobin alpha, adult chain 1, Actb  -  actin, beta, Pdha1  -  pyruvate dehydrogenase e1 alpha 1, Klhl41  -  kelch-like 41, Uba52  -  ubiquitin a-52 residue ribosomal protein fusion product 1, Atp5d  -  atp synthase, h+ transporting, mitochondrial f1 complex, delta subunit, Atp5l  -  atp synthase, h+ transporting, mitochondrial f0 complex, subunit g, Anxa2  -  annexin a2, Pdhb  -  pyruvate dehydrogenase (lipoamide) beta, Atp1b1  -  atpase, na+/k+ transporting, beta 1 polypeptide, Ndufs1  -  nadh dehydrogenase (ubiquinone) fe-s protein 1, Atp5j2  -  atp synthase, h+ transporting, mitochondrial f0 complex, subunit f2, Atp5f1  -  atp synthase, h+ transporting, mitochondrial f0 complex, subunit b1, Atp5c1  -  atp synthase, h+ transporting, mitochondrial f1 complex, gamma polypeptide 1, Atp5b  -  atp synthase, h+ transporting mitochondrial f1 complex, beta subunit, Vdac3  -  voltage-dependent anion channel 3, Atp5a1  -  atp synthase, h+ transporting, mitochondrial f1 complex, alpha subunit 1, Vdac2  -  voltage-dependent anion channel 2, Vdac1  -  voltage-dependent anion channel 1, Vcl  -  vinculin, Atp5h  -  atp synthase, h+ transporting, mitochondrial f0 complex, subunit d, H2afj  -  h2a histone family, member j, Suclg1  -  succinate-coa ligase, gdp-forming, alpha subunit, Nme2  -  nme/nm23 nucleoside diphosphate kinase 2, Pvalb  -  parvalbumin, Dld  -  dihydrolipoamide dehydrogenase, Ryr1  -  ryanodine receptor 1, skeletal muscle, Ndufa6  -  nadh dehydrogenase (ubiquinone) 1 alpha subcomplex, 6 (b14), Etfa  -  electron transferring flavoprotein, alpha polypeptide, Atp5k  -  atp synthase, h+ transporting, mitochondrial f1f0 complex, subunit e, Uqcrc1  -  ubiquinol-cytochrome c reductase core protein 1, Etfb  -  electron transferring flavoprotein, beta polypeptide, Eprs  -  glutamyl-prolyl-trna synthetase, Ahsg  -  alpha-2-hs-glycoprotein, Obscn  -  obscurin, cytoskeletal calmodulin and titin-interacting rhogef, Lmna  -  lamin a, Trf  -  transferrin, Hadhb  -  hydroxyacyl-coenzyme a dehydrogenase/3-ketoacyl-coenzyme a thiolase/enoyl-coenzyme a hydratase (trifunctional protein), beta subunit, Eno3  -  enolase 3, beta muscle, Phb2  -  prohibitin 2, Ndufa10  -  nadh dehydrogenase (ubiquinone) 1 alpha subcomplex 10, Jup  -  junction plakoglobin, Ndufb10  -  nadh dehydrogenase (ubiquinone) 1 beta subcomplex, 10, Alb  -  albumin, Got2  -  glutamate oxaloacetate transaminase 2, mitochondrial, Ndufv1  -  nadh dehydrogenase (ubiquinone) flavoprotein 1, Ndufs3  -  nadh dehydrogenase (ubiquinone) fe-s protein 3, Vim  -  vimentin, Tpm1  -  tropomyosin 1, alpha, Anxa1  -  annexin a1, Tbc1d5  -  tbc1 domain family, member 5, Des  -  desmin, Dlat  -  dihydrolipoamide s-acetyltransferase (e2 component of pyruvate dehydrogenase complex), Tnni2  -  troponin i, skeletal, fast 2, Uqcrc2  -  ubiquinol cytochrome c reductase core protein 2, Tnnt3  -  troponin t3, skeletal, fast, Tnnc2  -  troponin c2, fast, Dlst  -  dihydrolipoamide s-succinyltransferase (e2 component of 2-oxo-glutarate complex), Col6a2  -  collagen, type vi, alpha 2, Col6a1  -  collagen, type vi, alpha 1, Tubb4a  -  tubulin, beta 4a class iva, Anxa6  -  annexin a6, Myom1  -  myomesin 1, Rps27a  -  ribosomal protein s27a, Tuba4a  -  tubulin, alpha 4a, Rfx3  -  regulatory factor x, 3 (influences hla class ii expression), Tuba1b  -  tubulin, alpha 1b, Mybpc2  -  myosin binding protein c, fast-type, Fh1  -  fumarate hydratase 1, Eef1a2  -  eukaryotic translation elongation factor 1 alpha 2, Eef2  -  eukaryotic translation elongation factor 2, Mylpf  -  myosin light chain, phosphorylatable, fast skeletal muscle, Gstp2  -  glutathione s-transferase, pi 2, Myl2  -  myosin, light polypeptide 2, regulatory, cardiac, slow, Lama2  -  laminin, alpha 2, Myl1  -  myosin, light polypeptide 1, Myl3  -  myosin, light polypeptide 3, Prdx3  -  peroxiredoxin 3, Gstp1  -  glutathione s-transferase, pi 1, Myh4  -  myosin, heavy polypeptide 4, skeletal muscle, Kxd1  -  kxdl motif containing 1, Myh1  -  myosin, heavy polypeptide 1, skeletal muscle, adult, Tomm22  -  translocase of outer mitochondrial membrane 22 homolog (yeast), Sdhb  -  succinate dehydrogenase complex, subunit b, iron sulfur (ip), Uqcr10  -  ubiquinol-cytochrome c reductase, complex iii subunit x, Ogdh  -  oxoglutarate (alpha-ketoglutarate) dehydrogenase (lipoamide), Ywhae  -  tyrosine 3-monooxygenase/tryptophan 5-monooxygenase activation protein, epsilon polypeptide]"
GO:0070469	respiratory chain	5.63E-13	3.15E-11	16.72	16277	56	226	13	"[Ndufa9  -  nadh dehydrogenase (ubiquinone) 1 alpha subcomplex, 9, Ndufa6  -  nadh dehydrogenase (ubiquinone) 1 alpha subcomplex, 6 (b14), Ndufs1  -  nadh dehydrogenase (ubiquinone) fe-s protein 1, Ndufa10  -  nadh dehydrogenase (ubiquinone) 1 alpha subcomplex 10, Uqcr10  -  ubiquinol-cytochrome c reductase, complex iii subunit x, Ndufb10  -  nadh dehydrogenase (ubiquinone) 1 beta subcomplex, 10, Ndufv2  -  nadh dehydrogenase (ubiquinone) flavoprotein 2, Uqcrc2  -  ubiquinol cytochrome c reductase core protein 2, Uqcrc1  -  ubiquinol-cytochrome c reductase core protein 1, COX2  -  cytochrome c oxidase subunit ii, Ndufv1  -  nadh dehydrogenase (ubiquinone) flavoprotein 1, Ndufa12  -  nadh dehydrogenase (ubiquinone) 1 alpha subcomplex, 12, Ndufs3  -  nadh dehydrogenase (ubiquinone) fe-s protein 3]"
GO:0042383	sarcolemma	7.50E-12	4.03E-10	12.15	16277	83	226	14	"[Anxa5  -  annexin a5, Ryr1  -  ryanodine receptor 1, skeletal muscle, Plec  -  plectin, Trim72  -  tripartite motif-containing 72, Bgn  -  biglycan, Vcl  -  vinculin, Flnc  -  filamin c, gamma, Des  -  desmin, Anxa1  -  annexin a1, Lama2  -  laminin, alpha 2, Col6a2  -  collagen, type vi, alpha 2, Bsg  -  basigin, Col6a1  -  collagen, type vi, alpha 1, Anxa2  -  annexin a2]"
GO:0043229	intracellular organelle	1.69E-11	8.74E-10	1.38	16277	9071	226	174	"[Gdi2  -  guanosine diphosphate (gdp) dissociation inhibitor 2, Hadha  -  hydroxyacyl-coenzyme a dehydrogenase/3-ketoacyl-coenzyme a thiolase/enoyl-coenzyme a hydratase (trifunctional protein), alpha subunit, Ndufa9  -  nadh dehydrogenase (ubiquinone) 1 alpha subcomplex, 9, Hspa8  -  heat shock protein 8, Gpd1  -  glycerol-3-phosphate dehydrogenase 1 (soluble), Tufm  -  tu translation elongation factor, mitochondrial, Pdlim5  -  pdz and lim domain 5, Decr1  -  2,4-dienoyl coa reductase 1, mitochondrial, Vcp  -  valosin containing protein, Sucla2  -  succinate-coenzyme a ligase, adp-forming, beta subunit, Acadl  -  acyl-coenzyme a dehydrogenase, long-chain, Tmem38a  -  transmembrane protein 38a, Pkm  -  pyruvate kinase, muscle, Acadm  -  acyl-coenzyme a dehydrogenase, medium chain, Acadvl  -  acyl-coenzyme a dehydrogenase, very long chain, Hspd1  -  heat shock protein 1 (chaperonin), Hspb1  -  heat shock protein 1, Ddx25  -  dead (asp-glu-ala-asp) box polypeptide 25, Ndufv2  -  nadh dehydrogenase (ubiquinone) flavoprotein 2, Hsp90ab1  -  heat shock protein 90 alpha (cytosolic), class b member 1, Aco2  -  aconitase 2, mitochondrial, Ndufa12  -  nadh dehydrogenase (ubiquinone) 1 alpha subcomplex, 12, Phb  -  prohibitin, Capza2  -  capping protein (actin filament) muscle z-line, alpha 2, Slc25a3  -  solute carrier family 25 (mitochondrial carrier, phosphate carrier), member 3, Pde4d  -  phosphodiesterase 4d, camp specific, Oxct1  -  3-oxoacid coa transferase 1, Myoz1  -  myozenin 1, Myoz2  -  myozenin 2, Eci1  -  enoyl-coenzyme a delta isomerase 1, Actbl2  -  actin, beta-like 2, Lrpprc  -  leucine-rich ppr-motif containing, Acta1  -  actin, alpha 1, skeletal muscle, Actb  -  actin, beta, Pdha1  -  pyruvate dehydrogenase e1 alpha 1, Mtch2  -  mitochondrial carrier homolog 2 (c. elegans), Myot  -  myotilin, Actn2  -  actinin alpha 2, Asap2  -  arfgap with sh3 domain, ankyrin repeat and ph domain 2, Idh3a  -  isocitrate dehydrogenase 3 (nad+) alpha, Klhl41  -  kelch-like 41, Acsl1  -  acyl-coa synthetase long-chain family member 1, Cfl2  -  cofilin 2, muscle, Atp5d  -  atp synthase, h+ transporting, mitochondrial f1 complex, delta subunit, Atp5l  -  atp synthase, h+ transporting, mitochondrial f0 complex, subunit g, Ckmt2  -  creatine kinase, mitochondrial 2, Prdx2  -  peroxiredoxin 2, Anxa2  -  annexin a2, Hadh  -  hydroxyacyl-coenzyme a dehydrogenase, Atp2a1  -  atpase, ca++ transporting, cardiac muscle, fast twitch 1, Pygm  -  muscle glycogen phosphorylase, Pdhb  -  pyruvate dehydrogenase (lipoamide) beta, Gfm2  -  g elongation factor, mitochondrial 2, Plec  -  plectin, Ndufs1  -  nadh dehydrogenase (ubiquinone) fe-s protein 1, Atp5j2  -  atp synthase, h+ transporting, mitochondrial f0 complex, subunit f2, Atp5f1  -  atp synthase, h+ transporting, mitochondrial f0 complex, subunit b1, Atp5c1  -  atp synthase, h+ transporting, mitochondrial f1 complex, gamma polypeptide 1, Vdac3  -  voltage-dependent anion channel 3, Atp5b  -  atp synthase, h+ transporting mitochondrial f1 complex, beta subunit, Vdac2  -  voltage-dependent anion channel 2, Atp5a1  -  atp synthase, h+ transporting, mitochondrial f1 complex, alpha subunit 1, Vdac1  -  voltage-dependent anion channel 1, Vcl  -  vinculin, Atp5h  -  atp synthase, h+ transporting, mitochondrial f0 complex, subunit d, Idh2  -  isocitrate dehydrogenase 2 (nadp+), mitochondrial, Ptrf  -  polymerase i and transcript release factor, H2afj  -  h2a histone family, member j, Sae1  -  sumo1 activating enzyme subunit 1, Bcl11a  -  b cell cll/lymphoma 11a (zinc finger protein), Slc25a11  -  solute carrier family 25 (mitochondrial carrier oxoglutarate carrier), member 11, Suclg1  -  succinate-coa ligase, gdp-forming, alpha subunit, Nme2  -  nme/nm23 nucleoside diphosphate kinase 2, Pvalb  -  parvalbumin, Dld  -  dihydrolipoamide dehydrogenase, Ryr1  -  ryanodine receptor 1, skeletal muscle, Ndufa6  -  nadh dehydrogenase (ubiquinone) 1 alpha subcomplex, 6 (b14), Pgam2  -  phosphoglycerate mutase 2, Hhatl  -  hedgehog acyltransferase-like, Etfa  -  electron transferring flavoprotein, alpha polypeptide, Trmt5  -  trm5 trna methyltransferase 5, Dclre1c  -  dna cross-link repair 1c, pso2 homolog (s. cerevisiae), Atp5k  -  atp synthase, h+ transporting, mitochondrial f1f0 complex, subunit e, Rtn2  -  reticulon 2 (z-band associated protein), Hspb6  -  heat shock protein, alpha-crystallin-related, b6, Lyz1  -  lysozyme 1, Uqcrc1  -  ubiquinol-cytochrome c reductase core protein 1, COX2  -  cytochrome c oxidase subunit ii, Etfb  -  electron transferring flavoprotein, beta polypeptide, Serpina1c  -  serine (or cysteine) peptidase inhibitor, clade a, member 1c, Acat1  -  acetyl-coenzyme a acetyltransferase 1, Trf  -  transferrin, Lmna  -  lamin a, Hadhb  -  hydroxyacyl-coenzyme a dehydrogenase/3-ketoacyl-coenzyme a thiolase/enoyl-coenzyme a hydratase (trifunctional protein), beta subunit, Pgm2  -  phosphoglucomutase 2, Phb2  -  prohibitin 2, Ndufa10  -  nadh dehydrogenase (ubiquinone) 1 alpha subcomplex 10, Trim72  -  tripartite motif-containing 72, Gpi1  -  glucose phosphate isomerase 1, Slc25a12  -  solute carrier family 25 (mitochondrial carrier, aralar), member 12, Actn1  -  actinin, alpha 1, Dnajc24  -  dnaj (hsp40) homolog, subfamily c, member 24, Serpina1e  -  serine (or cysteine) peptidase inhibitor, clade a, member 1e, Flnc  -  filamin c, gamma, Ndufb10  -  nadh dehydrogenase (ubiquinone) 1 beta subcomplex, 10, Jup  -  junction plakoglobin, Got1  -  glutamate oxaloacetate transaminase 1, soluble, Cpt1b  -  carnitine palmitoyltransferase 1b, muscle, Got2  -  glutamate oxaloacetate transaminase 2, mitochondrial, Sdha  -  succinate dehydrogenase complex, subunit a, flavoprotein (fp), Ndufv1  -  nadh dehydrogenase (ubiquinone) flavoprotein 1, Ndufs3  -  nadh dehydrogenase (ubiquinone) fe-s protein 3, Vim  -  vimentin, Alox15  -  arachidonate 15-lipoxygenase, Cox5b  -  cytochrome c oxidase subunit vb, Cox4i1  -  cytochrome c oxidase subunit iv isoform 1, Akr1b3  -  aldo-keto reductase family 1, member b3 (aldose reductase), Cox5a  -  cytochrome c oxidase subunit va, Aldoc  -  aldolase c, fructose-bisphosphate, Bgn  -  biglycan, Tpm1  -  tropomyosin 1, alpha, Aldoa  -  aldolase a, fructose-bisphosphate, Tpm2  -  tropomyosin 2, beta, Des  -  desmin, Anxa1  -  annexin a1, Dlat  -  dihydrolipoamide s-acetyltransferase (e2 component of pyruvate dehydrogenase complex), Tnni2  -  troponin i, skeletal, fast 2, Uqcrc2  -  ubiquinol cytochrome c reductase core protein 2, Pebp1  -  phosphatidylethanolamine binding protein 1, Acaa2  -  acetyl-coenzyme a acyltransferase 2 (mitochondrial 3-oxoacyl-coenzyme a thiolase), Srl  -  sarcalumenin, Dlst  -  dihydrolipoamide s-succinyltransferase (e2 component of 2-oxo-glutarate complex), Mdh1  -  malate dehydrogenase 1, nad (soluble), Mdh2  -  malate dehydrogenase 2, nad (mitochondrial), Tubb4a  -  tubulin, beta 4a class iva, Myom1  -  myomesin 1, Anxa5  -  annexin a5, Tuba4a  -  tubulin, alpha 4a, Rps27a  -  ribosomal protein s27a, Slc25a4  -  solute carrier family 25 (mitochondrial carrier, adenine nucleotide translocator), member 4, Rfx3  -  regulatory factor x, 3 (influences hla class ii expression), Mybpc2  -  myosin binding protein c, fast-type, Tuba1b  -  tubulin, alpha 1b, Eef1a1  -  eukaryotic translation elongation factor 1 alpha 1, Fh1  -  fumarate hydratase 1, Eef1a2  -  eukaryotic translation elongation factor 1 alpha 2, Gstp2  -  glutathione s-transferase, pi 2, Myl2  -  myosin, light polypeptide 2, regulatory, cardiac, slow, Myl1  -  myosin, light polypeptide 1, Cfl1  -  cofilin 1, non-muscle, Fhl1  -  four and a half lim domains 1, Atl2  -  atlastin gtpase 2, Prdx3  -  peroxiredoxin 3, Tmod4  -  tropomodulin 4, Sod2  -  superoxide dismutase 2, mitochondrial, Gstp1  -  glutathione s-transferase, pi 1, Myh4  -  myosin, heavy polypeptide 4, skeletal muscle, Cs  -  citrate synthase, Myh1  -  myosin, heavy polypeptide 1, skeletal muscle, adult, Ndrg2  -  n-myc downstream regulated gene 2, Tomm22  -  translocase of outer mitochondrial membrane 22 homolog (yeast), Sdhb  -  succinate dehydrogenase complex, subunit b, iron sulfur (ip), Atad3a  -  atpase family, aaa domain containing 3a, Ldb3  -  lim domain binding 3, Uqcr10  -  ubiquinol-cytochrome c reductase, complex iii subunit x, Bdh1  -  3-hydroxybutyrate dehydrogenase, type 1, Cryab  -  crystallin, alpha b, Ldha  -  lactate dehydrogenase a, Sypl2  -  synaptophysin-like 2, Ogdh  -  oxoglutarate (alpha-ketoglutarate) dehydrogenase (lipoamide), Ldhb  -  lactate dehydrogenase b, Ywhae  -  tyrosine 3-monooxygenase/tryptophan 5-monooxygenase activation protein, epsilon polypeptide, Ubd  -  ubiquitin d, Bsg  -  basigin]"
GO:0016469	proton-transporting two-sector ATPase complex	2.75E-11	1.37E-09	25.93	16277	25	226	9	"[Atp5h  -  atp synthase, h+ transporting, mitochondrial f0 complex, subunit d, Atp5k  -  atp synthase, h+ transporting, mitochondrial f1f0 complex, subunit e, Atp5d  -  atp synthase, h+ transporting, mitochondrial f1 complex, delta subunit, Atp5j2  -  atp synthase, h+ transporting, mitochondrial f0 complex, subunit f2, Atp5f1  -  atp synthase, h+ transporting, mitochondrial f0 complex, subunit b1, Atp5c1  -  atp synthase, h+ transporting, mitochondrial f1 complex, gamma polypeptide 1, Atp5l  -  atp synthase, h+ transporting, mitochondrial f0 complex, subunit g, Atp5b  -  atp synthase, h+ transporting mitochondrial f1 complex, beta subunit, Atp5a1  -  atp synthase, h+ transporting, mitochondrial f1 complex, alpha subunit 1]"
GO:0042645	mitochondrial nucleoid	7.34E-11	3.52E-09	18.95	16277	38	226	10	"[Hadha  -  hydroxyacyl-coenzyme a dehydrogenase/3-ketoacyl-coenzyme a thiolase/enoyl-coenzyme a hydratase (trifunctional protein), alpha subunit, Atad3a  -  atpase family, aaa domain containing 3a, Hadhb  -  hydroxyacyl-coenzyme a dehydrogenase/3-ketoacyl-coenzyme a thiolase/enoyl-coenzyme a hydratase (trifunctional protein), beta subunit, Lrpprc  -  leucine-rich ppr-motif containing, Tufm  -  tu translation elongation factor, mitochondrial, Sod2  -  superoxide dismutase 2, mitochondrial, Atp5b  -  atp synthase, h+ transporting mitochondrial f1 complex, beta subunit, Vdac2  -  voltage-dependent anion channel 2, Vdac1  -  voltage-dependent anion channel 1, Acadvl  -  acyl-coenzyme a dehydrogenase, very long chain]"
GO:0009295	nucleoid	9.76E-11	4.51E-09	18.47	16277	39	226	10	"[Hadha  -  hydroxyacyl-coenzyme a dehydrogenase/3-ketoacyl-coenzyme a thiolase/enoyl-coenzyme a hydratase (trifunctional protein), alpha subunit, Atad3a  -  atpase family, aaa domain containing 3a, Hadhb  -  hydroxyacyl-coenzyme a dehydrogenase/3-ketoacyl-coenzyme a thiolase/enoyl-coenzyme a hydratase (trifunctional protein), beta subunit, Lrpprc  -  leucine-rich ppr-motif containing, Tufm  -  tu translation elongation factor, mitochondrial, Sod2  -  superoxide dismutase 2, mitochondrial, Atp5b  -  atp synthase, h+ transporting mitochondrial f1 complex, beta subunit, Vdac2  -  voltage-dependent anion channel 2, Vdac1  -  voltage-dependent anion channel 1, Acadvl  -  acyl-coenzyme a dehydrogenase, very long chain]"
GO:0030964	NADH dehydrogenase complex	6.35E-10	2.84E-08	19.06	16277	34	226	9	"[Ndufb10  -  nadh dehydrogenase (ubiquinone) 1 beta subcomplex, 10, Ndufa9  -  nadh dehydrogenase (ubiquinone) 1 alpha subcomplex, 9, Ndufa6  -  nadh dehydrogenase (ubiquinone) 1 alpha subcomplex, 6 (b14), Ndufv2  -  nadh dehydrogenase (ubiquinone) flavoprotein 2, Ndufs1  -  nadh dehydrogenase (ubiquinone) fe-s protein 1, Ndufa10  -  nadh dehydrogenase (ubiquinone) 1 alpha subcomplex 10, Ndufv1  -  nadh dehydrogenase (ubiquinone) flavoprotein 1, Ndufs3  -  nadh dehydrogenase (ubiquinone) fe-s protein 3, Ndufa12  -  nadh dehydrogenase (ubiquinone) 1 alpha subcomplex, 12]"
GO:0045271	respiratory chain complex I	6.35E-10	2.75E-08	19.06	16277	34	226	9	"[Ndufb10  -  nadh dehydrogenase (ubiquinone) 1 beta subcomplex, 10, Ndufa9  -  nadh dehydrogenase (ubiquinone) 1 alpha subcomplex, 9, Ndufa6  -  nadh dehydrogenase (ubiquinone) 1 alpha subcomplex, 6 (b14), Ndufv2  -  nadh dehydrogenase (ubiquinone) flavoprotein 2, Ndufs1  -  nadh dehydrogenase (ubiquinone) fe-s protein 1, Ndufa10  -  nadh dehydrogenase (ubiquinone) 1 alpha subcomplex 10, Ndufv1  -  nadh dehydrogenase (ubiquinone) flavoprotein 1, Ndufs3  -  nadh dehydrogenase (ubiquinone) fe-s protein 3, Ndufa12  -  nadh dehydrogenase (ubiquinone) 1 alpha subcomplex, 12]"
GO:0005747	mitochondrial respiratory chain complex I	6.35E-10	2.66E-08	19.06	16277	34	226	9	"[Ndufb10  -  nadh dehydrogenase (ubiquinone) 1 beta subcomplex, 10, Ndufa9  -  nadh dehydrogenase (ubiquinone) 1 alpha subcomplex, 9, Ndufa6  -  nadh dehydrogenase (ubiquinone) 1 alpha subcomplex, 6 (b14), Ndufv2  -  nadh dehydrogenase (ubiquinone) flavoprotein 2, Ndufs1  -  nadh dehydrogenase (ubiquinone) fe-s protein 1, Ndufa10  -  nadh dehydrogenase (ubiquinone) 1 alpha subcomplex 10, Ndufv1  -  nadh dehydrogenase (ubiquinone) flavoprotein 1, Ndufs3  -  nadh dehydrogenase (ubiquinone) fe-s protein 3, Ndufa12  -  nadh dehydrogenase (ubiquinone) 1 alpha subcomplex, 12]"
GO:0043227	membrane-bounded organelle	2.01E-08	8.16E-07	1.35	16277	8438	226	158	"[Gdi2  -  guanosine diphosphate (gdp) dissociation inhibitor 2, Hadha  -  hydroxyacyl-coenzyme a dehydrogenase/3-ketoacyl-coenzyme a thiolase/enoyl-coenzyme a hydratase (trifunctional protein), alpha subunit, Ndufa9  -  nadh dehydrogenase (ubiquinone) 1 alpha subcomplex, 9, Hspa8  -  heat shock protein 8, Gpd1  -  glycerol-3-phosphate dehydrogenase 1 (soluble), Tufm  -  tu translation elongation factor, mitochondrial, Decr1  -  2,4-dienoyl coa reductase 1, mitochondrial, Vcp  -  valosin containing protein, Sucla2  -  succinate-coenzyme a ligase, adp-forming, beta subunit, Acadl  -  acyl-coenzyme a dehydrogenase, long-chain, Tmem38a  -  transmembrane protein 38a, Pkm  -  pyruvate kinase, muscle, Acadm  -  acyl-coenzyme a dehydrogenase, medium chain, Acadvl  -  acyl-coenzyme a dehydrogenase, very long chain, Hspd1  -  heat shock protein 1 (chaperonin), Hspb1  -  heat shock protein 1, Ddx25  -  dead (asp-glu-ala-asp) box polypeptide 25, Ndufv2  -  nadh dehydrogenase (ubiquinone) flavoprotein 2, Hsp90ab1  -  heat shock protein 90 alpha (cytosolic), class b member 1, Aco2  -  aconitase 2, mitochondrial, Ndufa12  -  nadh dehydrogenase (ubiquinone) 1 alpha subcomplex, 12, Phb  -  prohibitin, Slc25a3  -  solute carrier family 25 (mitochondrial carrier, phosphate carrier), member 3, Pde4d  -  phosphodiesterase 4d, camp specific, Oxct1  -  3-oxoacid coa transferase 1, Myoz1  -  myozenin 1, Eci1  -  enoyl-coenzyme a delta isomerase 1, Lrpprc  -  leucine-rich ppr-motif containing, Acta1  -  actin, alpha 1, skeletal muscle, Actb  -  actin, beta, Pdha1  -  pyruvate dehydrogenase e1 alpha 1, Mtch2  -  mitochondrial carrier homolog 2 (c. elegans), Asap2  -  arfgap with sh3 domain, ankyrin repeat and ph domain 2, Idh3a  -  isocitrate dehydrogenase 3 (nad+) alpha, Klhl41  -  kelch-like 41, Acsl1  -  acyl-coa synthetase long-chain family member 1, Cfl2  -  cofilin 2, muscle, Atp5d  -  atp synthase, h+ transporting, mitochondrial f1 complex, delta subunit, Atp5l  -  atp synthase, h+ transporting, mitochondrial f0 complex, subunit g, Ckmt2  -  creatine kinase, mitochondrial 2, Prdx2  -  peroxiredoxin 2, Anxa2  -  annexin a2, Hadh  -  hydroxyacyl-coenzyme a dehydrogenase, Col12a1  -  collagen, type xii, alpha 1, Atp2a1  -  atpase, ca++ transporting, cardiac muscle, fast twitch 1, Pygm  -  muscle glycogen phosphorylase, Pdhb  -  pyruvate dehydrogenase (lipoamide) beta, Gfm2  -  g elongation factor, mitochondrial 2, Ndufs1  -  nadh dehydrogenase (ubiquinone) fe-s protein 1, Atp5j2  -  atp synthase, h+ transporting, mitochondrial f0 complex, subunit f2, Atp5f1  -  atp synthase, h+ transporting, mitochondrial f0 complex, subunit b1, Atp5c1  -  atp synthase, h+ transporting, mitochondrial f1 complex, gamma polypeptide 1, Vdac3  -  voltage-dependent anion channel 3, Atp5b  -  atp synthase, h+ transporting mitochondrial f1 complex, beta subunit, Vdac2  -  voltage-dependent anion channel 2, Atp5a1  -  atp synthase, h+ transporting, mitochondrial f1 complex, alpha subunit 1, Vdac1  -  voltage-dependent anion channel 1, Atp5h  -  atp synthase, h+ transporting, mitochondrial f0 complex, subunit d, Idh2  -  isocitrate dehydrogenase 2 (nadp+), mitochondrial, Ptrf  -  polymerase i and transcript release factor, H2afj  -  h2a histone family, member j, Sae1  -  sumo1 activating enzyme subunit 1, Bcl11a  -  b cell cll/lymphoma 11a (zinc finger protein), Slc25a11  -  solute carrier family 25 (mitochondrial carrier oxoglutarate carrier), member 11, Suclg1  -  succinate-coa ligase, gdp-forming, alpha subunit, Nme2  -  nme/nm23 nucleoside diphosphate kinase 2, Pvalb  -  parvalbumin, Dld  -  dihydrolipoamide dehydrogenase, Ryr1  -  ryanodine receptor 1, skeletal muscle, Ndufa6  -  nadh dehydrogenase (ubiquinone) 1 alpha subcomplex, 6 (b14), Pgam2  -  phosphoglycerate mutase 2, Hhatl  -  hedgehog acyltransferase-like, Etfa  -  electron transferring flavoprotein, alpha polypeptide, Trmt5  -  trm5 trna methyltransferase 5, Dclre1c  -  dna cross-link repair 1c, pso2 homolog (s. cerevisiae), Atp5k  -  atp synthase, h+ transporting, mitochondrial f1f0 complex, subunit e, Rtn2  -  reticulon 2 (z-band associated protein), Hspb6  -  heat shock protein, alpha-crystallin-related, b6, Lyz1  -  lysozyme 1, Uqcrc1  -  ubiquinol-cytochrome c reductase core protein 1, COX2  -  cytochrome c oxidase subunit ii, Etfb  -  electron transferring flavoprotein, beta polypeptide, Serpina1c  -  serine (or cysteine) peptidase inhibitor, clade a, member 1c, Acat1  -  acetyl-coenzyme a acetyltransferase 1, Trf  -  transferrin, Lmna  -  lamin a, Hadhb  -  hydroxyacyl-coenzyme a dehydrogenase/3-ketoacyl-coenzyme a thiolase/enoyl-coenzyme a hydratase (trifunctional protein), beta subunit, Phb2  -  prohibitin 2, Ndufa10  -  nadh dehydrogenase (ubiquinone) 1 alpha subcomplex 10, Eno1  -  enolase 1, alpha non-neuron, Gpi1  -  glucose phosphate isomerase 1, Slc25a12  -  solute carrier family 25 (mitochondrial carrier, aralar), member 12, Actn1  -  actinin, alpha 1, Serpina1e  -  serine (or cysteine) peptidase inhibitor, clade a, member 1e, Ndufb10  -  nadh dehydrogenase (ubiquinone) 1 beta subcomplex, 10, Jup  -  junction plakoglobin, Got1  -  glutamate oxaloacetate transaminase 1, soluble, Cpt1b  -  carnitine palmitoyltransferase 1b, muscle, Alb  -  albumin, Got2  -  glutamate oxaloacetate transaminase 2, mitochondrial, Ak1  -  adenylate kinase 1, Sdha  -  succinate dehydrogenase complex, subunit a, flavoprotein (fp), Ndufv1  -  nadh dehydrogenase (ubiquinone) flavoprotein 1, Ndufs3  -  nadh dehydrogenase (ubiquinone) fe-s protein 3, Vim  -  vimentin, Alox15  -  arachidonate 15-lipoxygenase, Cox5b  -  cytochrome c oxidase subunit vb, Cox4i1  -  cytochrome c oxidase subunit iv isoform 1, Akr1b3  -  aldo-keto reductase family 1, member b3 (aldose reductase), Cox5a  -  cytochrome c oxidase subunit va, Aldoc  -  aldolase c, fructose-bisphosphate, Bgn  -  biglycan, Aldoa  -  aldolase a, fructose-bisphosphate, Anxa1  -  annexin a1, Dlat  -  dihydrolipoamide s-acetyltransferase (e2 component of pyruvate dehydrogenase complex), Tnni2  -  troponin i, skeletal, fast 2, Col1a2  -  collagen, type i, alpha 2, Uqcrc2  -  ubiquinol cytochrome c reductase core protein 2, Pebp1  -  phosphatidylethanolamine binding protein 1, Acaa2  -  acetyl-coenzyme a acyltransferase 2 (mitochondrial 3-oxoacyl-coenzyme a thiolase), Srl  -  sarcalumenin, Mdh1  -  malate dehydrogenase 1, nad (soluble), Dlst  -  dihydrolipoamide s-succinyltransferase (e2 component of 2-oxo-glutarate complex), Mdh2  -  malate dehydrogenase 2, nad (mitochondrial), Tubb4a  -  tubulin, beta 4a class iva, Anxa6  -  annexin a6, Anxa5  -  annexin a5, Rps27a  -  ribosomal protein s27a, Slc25a4  -  solute carrier family 25 (mitochondrial carrier, adenine nucleotide translocator), member 4, Rfx3  -  regulatory factor x, 3 (influences hla class ii expression), Eef1a1  -  eukaryotic translation elongation factor 1 alpha 1, Fh1  -  fumarate hydratase 1, Eef1a2  -  eukaryotic translation elongation factor 1 alpha 2, Gstp2  -  glutathione s-transferase, pi 2, Cfl1  -  cofilin 1, non-muscle, Fhl1  -  four and a half lim domains 1, Atl2  -  atlastin gtpase 2, Prdx3  -  peroxiredoxin 3, Sod2  -  superoxide dismutase 2, mitochondrial, Gstp1  -  glutathione s-transferase, pi 1, Myh4  -  myosin, heavy polypeptide 4, skeletal muscle, Cs  -  citrate synthase, Myh1  -  myosin, heavy polypeptide 1, skeletal muscle, adult, Ndrg2  -  n-myc downstream regulated gene 2, Tomm22  -  translocase of outer mitochondrial membrane 22 homolog (yeast), Sdhb  -  succinate dehydrogenase complex, subunit b, iron sulfur (ip), Atad3a  -  atpase family, aaa domain containing 3a, Uqcr10  -  ubiquinol-cytochrome c reductase, complex iii subunit x, Bdh1  -  3-hydroxybutyrate dehydrogenase, type 1, Cryab  -  crystallin, alpha b, Ldha  -  lactate dehydrogenase a, Sypl2  -  synaptophysin-like 2, Ogdh  -  oxoglutarate (alpha-ketoglutarate) dehydrogenase (lipoamide), Ldhb  -  lactate dehydrogenase b, Ywhae  -  tyrosine 3-monooxygenase/tryptophan 5-monooxygenase activation protein, epsilon polypeptide, Ywhag  -  tyrosine 3-monooxygenase/tryptophan 5-monooxygenase activation protein, gamma polypeptide, Ubd  -  ubiquitin d, Bsg  -  basigin]"
GO:0000276	"mitochondrial proton-transporting ATP synthase complex, coupling factor F(o)"	2.67E-08	1.05E-06	45.01	16277	8	226	5	"[Atp5h  -  atp synthase, h+ transporting, mitochondrial f0 complex, subunit d, Atp5k  -  atp synthase, h+ transporting, mitochondrial f1f0 complex, subunit e, Atp5j2  -  atp synthase, h+ transporting, mitochondrial f0 complex, subunit f2, Atp5f1  -  atp synthase, h+ transporting, mitochondrial f0 complex, subunit b1, Atp5l  -  atp synthase, h+ transporting, mitochondrial f0 complex, subunit g]"
GO:0043292	contractile fiber	3.00E-08	1.15E-06	12.71	16277	51	226	9	"[Pde4d  -  phosphodiesterase 4d, camp specific, Des  -  desmin, Hspb1  -  heat shock protein 1, Myl2  -  myosin, light polypeptide 2, regulatory, cardiac, slow, Myl1  -  myosin, light polypeptide 1, Plec  -  plectin, Myh4  -  myosin, heavy polypeptide 4, skeletal muscle, Tpm1  -  tropomyosin 1, alpha, Cryab  -  crystallin, alpha b]"
GO:0044430	cytoskeletal part	5.32E-08	1.98E-06	2.51	16277	1146	226	40	"[Tubb4a  -  tubulin, beta 4a class iva, Myom1  -  myomesin 1, Tuba4a  -  tubulin, alpha 4a, Obscn  -  obscurin, cytoskeletal calmodulin and titin-interacting rhogef, Tuba1b  -  tubulin, alpha 1b, Mybpc2  -  myosin binding protein c, fast-type, Lmna  -  lamin a, Pdlim5  -  pdz and lim domain 5, Actn1  -  actinin, alpha 1, Vcl  -  vinculin, Mylpf  -  myosin light chain, phosphorylatable, fast skeletal muscle, Jup  -  junction plakoglobin, Myl2  -  myosin, light polypeptide 2, regulatory, cardiac, slow, Myl1  -  myosin, light polypeptide 1, Cfl1  -  cofilin 1, non-muscle, Myl3  -  myosin, light polypeptide 3, Tmod4  -  tropomodulin 4, Nme2  -  nme/nm23 nucleoside diphosphate kinase 2, Myh4  -  myosin, heavy polypeptide 4, skeletal muscle, Capza2  -  capping protein (actin filament) muscle z-line, alpha 2, Pde4d  -  phosphodiesterase 4d, camp specific, Vim  -  vimentin, Myh1  -  myosin, heavy polypeptide 1, skeletal muscle, adult, Ndrg2  -  n-myc downstream regulated gene 2, Acta1  -  actin, alpha 1, skeletal muscle, Lrpprc  -  leucine-rich ppr-motif containing, Tpm1  -  tropomyosin 1, alpha, Actb  -  actin, beta, Tpm2  -  tropomyosin 2, beta, Cryab  -  crystallin, alpha b, Actn3  -  actinin alpha 3, Actn2  -  actinin alpha 2, Des  -  desmin, Klhl41  -  kelch-like 41, Tnni2  -  troponin i, skeletal, fast 2, Tnnt3  -  troponin t3, skeletal, fast, Tnnc2  -  troponin c2, fast, Ywhae  -  tyrosine 3-monooxygenase/tryptophan 5-monooxygenase activation protein, epsilon polypeptide, Mdh1  -  malate dehydrogenase 1, nad (soluble), Anxa2  -  annexin a2]"
GO:1902494	catalytic complex	5.90E-08	2.14E-06	3.19	16277	632	226	28	"[Pdhb  -  pyruvate dehydrogenase (lipoamide) beta, Ndufa9  -  nadh dehydrogenase (ubiquinone) 1 alpha subcomplex, 9, Atp1b1  -  atpase, na+/k+ transporting, beta 1 polypeptide, Ndufs1  -  nadh dehydrogenase (ubiquinone) fe-s protein 1, Eno3  -  enolase 3, beta muscle, Ndufa10  -  nadh dehydrogenase (ubiquinone) 1 alpha subcomplex 10, Gpd1  -  glycerol-3-phosphate dehydrogenase 1 (soluble), Hspd1  -  heat shock protein 1 (chaperonin), Pfkm  -  phosphofructokinase, muscle, Ndufb10  -  nadh dehydrogenase (ubiquinone) 1 beta subcomplex, 10, Ndufv2  -  nadh dehydrogenase (ubiquinone) flavoprotein 2, Prdx3  -  peroxiredoxin 3, Suclg1  -  succinate-coa ligase, gdp-forming, alpha subunit, Ndufv1  -  nadh dehydrogenase (ubiquinone) flavoprotein 1, Ndufa12  -  nadh dehydrogenase (ubiquinone) 1 alpha subcomplex, 12, Ndufs3  -  nadh dehydrogenase (ubiquinone) fe-s protein 3, Dld  -  dihydrolipoamide dehydrogenase, Ndufa6  -  nadh dehydrogenase (ubiquinone) 1 alpha subcomplex, 6 (b14), Sdhb  -  succinate dehydrogenase complex, subunit b, iron sulfur (ip), Uqcr10  -  ubiquinol-cytochrome c reductase, complex iii subunit x, Actb  -  actin, beta, Pdha1  -  pyruvate dehydrogenase e1 alpha 1, Dlat  -  dihydrolipoamide s-acetyltransferase (e2 component of pyruvate dehydrogenase complex), Klhl41  -  kelch-like 41, Ogdh  -  oxoglutarate (alpha-ketoglutarate) dehydrogenase (lipoamide), Uqcrc2  -  ubiquinol cytochrome c reductase core protein 2, Uqcrc1  -  ubiquinol-cytochrome c reductase core protein 1, Dlst  -  dihydrolipoamide s-succinyltransferase (e2 component of 2-oxo-glutarate complex)]"
GO:0045239	tricarboxylic acid cycle enzyme complex	5.95E-08	2.10E-06	40.01	16277	9	226	5	"[Ogdh  -  oxoglutarate (alpha-ketoglutarate) dehydrogenase (lipoamide), Fh1  -  fumarate hydratase 1, Suclg1  -  succinate-coa ligase, gdp-forming, alpha subunit, Dlst  -  dihydrolipoamide s-succinyltransferase (e2 component of 2-oxo-glutarate complex), Dld  -  dihydrolipoamide dehydrogenase]"
GO:0016459	myosin complex	7.03E-08	2.42E-06	11.57	16277	56	226	9	"[Mylpf  -  myosin light chain, phosphorylatable, fast skeletal muscle, Myom1  -  myomesin 1, Myh1  -  myosin, heavy polypeptide 1, skeletal muscle, adult, Myl2  -  myosin, light polypeptide 2, regulatory, cardiac, slow, Myl1  -  myosin, light polypeptide 1, Obscn  -  obscurin, cytoskeletal calmodulin and titin-interacting rhogef, Myl3  -  myosin, light polypeptide 3, Mybpc2  -  myosin binding protein c, fast-type, Myh4  -  myosin, heavy polypeptide 4, skeletal muscle]"
GO:0000275	"mitochondrial proton-transporting ATP synthase complex, catalytic core F(1)"	1.79E-07	6.01E-06	57.62	16277	5	226	4	"[Atp5d  -  atp synthase, h+ transporting, mitochondrial f1 complex, delta subunit, Atp5c1  -  atp synthase, h+ transporting, mitochondrial f1 complex, gamma polypeptide 1, Atp5b  -  atp synthase, h+ transporting mitochondrial f1 complex, beta subunit, Atp5a1  -  atp synthase, h+ transporting, mitochondrial f1 complex, alpha subunit 1]"
GO:0045261	"proton-transporting ATP synthase complex, catalytic core F(1)"	1.79E-07	5.86E-06	57.62	16277	5	226	4	"[Atp5d  -  atp synthase, h+ transporting, mitochondrial f1 complex, delta subunit, Atp5c1  -  atp synthase, h+ transporting, mitochondrial f1 complex, gamma polypeptide 1, Atp5b  -  atp synthase, h+ transporting mitochondrial f1 complex, beta subunit, Atp5a1  -  atp synthase, h+ transporting, mitochondrial f1 complex, alpha subunit 1]"
GO:0036379	myofilament	2.13E-07	6.81E-06	32.74	16277	11	226	5	"[Actn3  -  actinin alpha 3, Actn2  -  actinin alpha 2, Obscn  -  obscurin, cytoskeletal calmodulin and titin-interacting rhogef, Tmod4  -  tropomodulin 4, Acta1  -  actin, alpha 1, skeletal muscle]"
GO:0045263	"proton-transporting ATP synthase complex, coupling factor F(o)"	2.13E-07	6.65E-06	32.74	16277	11	226	5	"[Atp5h  -  atp synthase, h+ transporting, mitochondrial f0 complex, subunit d, Atp5k  -  atp synthase, h+ transporting, mitochondrial f1f0 complex, subunit e, Atp5j2  -  atp synthase, h+ transporting, mitochondrial f0 complex, subunit f2, Atp5f1  -  atp synthase, h+ transporting, mitochondrial f0 complex, subunit b1, Atp5l  -  atp synthase, h+ transporting, mitochondrial f0 complex, subunit g]"
GO:0005737	cytoplasm	7.54E-07	2.30E-05	1.47	16277	5386	226	110	"[Gdi2  -  guanosine diphosphate (gdp) dissociation inhibitor 2, Hadha  -  hydroxyacyl-coenzyme a dehydrogenase/3-ketoacyl-coenzyme a thiolase/enoyl-coenzyme a hydratase (trifunctional protein), alpha subunit, Hspa8  -  heat shock protein 8, Gpd1  -  glycerol-3-phosphate dehydrogenase 1 (soluble), Pdlim5  -  pdz and lim domain 5, Vcp  -  valosin containing protein, Decr1  -  2,4-dienoyl coa reductase 1, mitochondrial, Acadl  -  acyl-coenzyme a dehydrogenase, long-chain, Pkm  -  pyruvate kinase, muscle, Hspd1  -  heat shock protein 1 (chaperonin), Pfkm  -  phosphofructokinase, muscle, Hspb1  -  heat shock protein 1, Ddx25  -  dead (asp-glu-ala-asp) box polypeptide 25, Hsp90ab1  -  heat shock protein 90 alpha (cytosolic), class b member 1, Car3  -  carbonic anhydrase 3, Ckm  -  creatine kinase, muscle, Phb  -  prohibitin, Ndufa12  -  nadh dehydrogenase (ubiquinone) 1 alpha subcomplex, 12, Capza2  -  capping protein (actin filament) muscle z-line, alpha 2, Pde4d  -  phosphodiesterase 4d, camp specific, Myoz2  -  myozenin 2, Actbl2  -  actin, beta-like 2, Fabp5  -  fatty acid binding protein 5, epidermal, Acta1  -  actin, alpha 1, skeletal muscle, Lrpprc  -  leucine-rich ppr-motif containing, Actb  -  actin, beta, Myot  -  myotilin, Actn2  -  actinin alpha 2, Padi2  -  peptidyl arginine deiminase, type ii, Asap2  -  arfgap with sh3 domain, ankyrin repeat and ph domain 2, Klhl41  -  kelch-like 41, Cfl2  -  cofilin 2, muscle, Prdx2  -  peroxiredoxin 2, Hadh  -  hydroxyacyl-coenzyme a dehydrogenase, Anxa2  -  annexin a2, Pygm  -  muscle glycogen phosphorylase, Plec  -  plectin, Vcl  -  vinculin, Ptrf  -  polymerase i and transcript release factor, Tcap  -  titin-cap, Bcl11a  -  b cell cll/lymphoma 11a (zinc finger protein), Ugp2  -  udp-glucose pyrophosphorylase 2, Pgm1  -  phosphoglucomutase 1, Suclg1  -  succinate-coa ligase, gdp-forming, alpha subunit, Nme2  -  nme/nm23 nucleoside diphosphate kinase 2, Pvalb  -  parvalbumin, Ryr1  -  ryanodine receptor 1, skeletal muscle, Adssl1  -  adenylosuccinate synthetase like 1, Trmt5  -  trm5 trna methyltransferase 5, Hspb6  -  heat shock protein, alpha-crystallin-related, b6, Lyz1  -  lysozyme 1, Eprs  -  glutamyl-prolyl-trna synthetase, Lmna  -  lamin a, Pgm2  -  phosphoglucomutase 2, Eno3  -  enolase 3, beta muscle, Phb2  -  prohibitin 2, Eno1  -  enolase 1, alpha non-neuron, Gpi1  -  glucose phosphate isomerase 1, Actn1  -  actinin, alpha 1, Dnajc24  -  dnaj (hsp40) homolog, subfamily c, member 24, Flnc  -  filamin c, gamma, Jup  -  junction plakoglobin, Got1  -  glutamate oxaloacetate transaminase 1, soluble, Alb  -  albumin, Ak1  -  adenylate kinase 1, Vim  -  vimentin, Alox15  -  arachidonate 15-lipoxygenase, Akr1b3  -  aldo-keto reductase family 1, member b3 (aldose reductase), Aldoc  -  aldolase c, fructose-bisphosphate, Aldoa  -  aldolase a, fructose-bisphosphate, Tpm1  -  tropomyosin 1, alpha, Tpm2  -  tropomyosin 2, beta, Des  -  desmin, Anxa1  -  annexin a1, Col1a1  -  collagen, type i, alpha 1, Pebp1  -  phosphatidylethanolamine binding protein 1, Mdh1  -  malate dehydrogenase 1, nad (soluble), Dlst  -  dihydrolipoamide s-succinyltransferase (e2 component of 2-oxo-glutarate complex), Tubb4a  -  tubulin, beta 4a class iva, Anxa6  -  annexin a6, Myom1  -  myomesin 1, Anxa5  -  annexin a5, Rps27a  -  ribosomal protein s27a, Tuba4a  -  tubulin, alpha 4a, Tuba1b  -  tubulin, alpha 1b, Eef1a1  -  eukaryotic translation elongation factor 1 alpha 1, Fh1  -  fumarate hydratase 1, Eef1a2  -  eukaryotic translation elongation factor 1 alpha 2, Shpk  -  sedoheptulokinase, Eef2  -  eukaryotic translation elongation factor 2, Gstp2  -  glutathione s-transferase, pi 2, Myl2  -  myosin, light polypeptide 2, regulatory, cardiac, slow, Cfl1  -  cofilin 1, non-muscle, Fhl1  -  four and a half lim domains 1, Prdx3  -  peroxiredoxin 3, Tmod4  -  tropomodulin 4, Gstp1  -  glutathione s-transferase, pi 1, Myh4  -  myosin, heavy polypeptide 4, skeletal muscle, Sod2  -  superoxide dismutase 2, mitochondrial, Myom3  -  myomesin family, member 3, Myh1  -  myosin, heavy polypeptide 1, skeletal muscle, adult, Ndrg2  -  n-myc downstream regulated gene 2, Ldb3  -  lim domain binding 3, Cryab  -  crystallin, alpha b, Ldha  -  lactate dehydrogenase a, Gys1  -  glycogen synthase 1, muscle, Ldhb  -  lactate dehydrogenase b, Ywhae  -  tyrosine 3-monooxygenase/tryptophan 5-monooxygenase activation protein, epsilon polypeptide, Ywhag  -  tyrosine 3-monooxygenase/tryptophan 5-monooxygenase activation protein, gamma polypeptide, Ubd  -  ubiquitin d]"
GO:0032982	myosin filament	8.93E-07	2.66E-05	25.72	16277	14	226	5	"[Myom1  -  myomesin 1, Myh1  -  myosin, heavy polypeptide 1, skeletal muscle, adult, Obscn  -  obscurin, cytoskeletal calmodulin and titin-interacting rhogef, Mybpc2  -  myosin binding protein c, fast-type, Myh4  -  myosin, heavy polypeptide 4, skeletal muscle]"
GO:0015629	actin cytoskeleton	1.06E-06	3.10E-05	5.84	16277	148	226	12	"[Flnc  -  filamin c, gamma, Jup  -  junction plakoglobin, Myl2  -  myosin, light polypeptide 2, regulatory, cardiac, slow, Myoz1  -  myozenin 1, Myoz2  -  myozenin 2, Cfl1  -  cofilin 1, non-muscle, Cfl2  -  cofilin 2, muscle, Pgm2  -  phosphoglucomutase 2, Acta1  -  actin, alpha 1, skeletal muscle, Pdlim5  -  pdz and lim domain 5, Aldoa  -  aldolase a, fructose-bisphosphate, Vcl  -  vinculin]"
GO:0045254	pyruvate dehydrogenase complex	1.23E-06	3.50E-05	41.16	16277	7	226	4	"[Pdhb  -  pyruvate dehydrogenase (lipoamide) beta, Dlat  -  dihydrolipoamide s-acetyltransferase (e2 component of pyruvate dehydrogenase complex), Pdha1  -  pyruvate dehydrogenase e1 alpha 1, Dld  -  dihydrolipoamide dehydrogenase]"
GO:0043228	non-membrane-bounded organelle	1.32E-06	3.70E-05	1.86	16277	2244	226	58	"[Hadha  -  hydroxyacyl-coenzyme a dehydrogenase/3-ketoacyl-coenzyme a thiolase/enoyl-coenzyme a hydratase (trifunctional protein), alpha subunit, Pgm2  -  phosphoglucomutase 2, Hadhb  -  hydroxyacyl-coenzyme a dehydrogenase/3-ketoacyl-coenzyme a thiolase/enoyl-coenzyme a hydratase (trifunctional protein), beta subunit, Hspa8  -  heat shock protein 8, Tufm  -  tu translation elongation factor, mitochondrial, Pdlim5  -  pdz and lim domain 5, Vcp  -  valosin containing protein, Actn1  -  actinin, alpha 1, Dnajc24  -  dnaj (hsp40) homolog, subfamily c, member 24, Acadvl  -  acyl-coenzyme a dehydrogenase, very long chain, Flnc  -  filamin c, gamma, Jup  -  junction plakoglobin, Hspb1  -  heat shock protein 1, Ddx25  -  dead (asp-glu-ala-asp) box polypeptide 25, Capza2  -  capping protein (actin filament) muscle z-line, alpha 2, Pde4d  -  phosphodiesterase 4d, camp specific, Vim  -  vimentin, Myoz1  -  myozenin 1, Myoz2  -  myozenin 2, Actbl2  -  actin, beta-like 2, Alox15  -  arachidonate 15-lipoxygenase, Lrpprc  -  leucine-rich ppr-motif containing, Acta1  -  actin, alpha 1, skeletal muscle, Actb  -  actin, beta, Aldoa  -  aldolase a, fructose-bisphosphate, Tpm1  -  tropomyosin 1, alpha, Tpm2  -  tropomyosin 2, beta, Myot  -  myotilin, Actn2  -  actinin alpha 2, Des  -  desmin, Anxa1  -  annexin a1, Klhl41  -  kelch-like 41, Cfl2  -  cofilin 2, muscle, Mdh1  -  malate dehydrogenase 1, nad (soluble), Anxa2  -  annexin a2, Tubb4a  -  tubulin, beta 4a class iva, Myom1  -  myomesin 1, Tuba4a  -  tubulin, alpha 4a, Rps27a  -  ribosomal protein s27a, Plec  -  plectin, Mybpc2  -  myosin binding protein c, fast-type, Tuba1b  -  tubulin, alpha 1b, Atp5b  -  atp synthase, h+ transporting mitochondrial f1 complex, beta subunit, Vdac2  -  voltage-dependent anion channel 2, Vdac1  -  voltage-dependent anion channel 1, Vcl  -  vinculin, H2afj  -  h2a histone family, member j, Myl2  -  myosin, light polypeptide 2, regulatory, cardiac, slow, Myl1  -  myosin, light polypeptide 1, Cfl1  -  cofilin 1, non-muscle, Tmod4  -  tropomodulin 4, Myh4  -  myosin, heavy polypeptide 4, skeletal muscle, Sod2  -  superoxide dismutase 2, mitochondrial, Myh1  -  myosin, heavy polypeptide 1, skeletal muscle, adult, Ndrg2  -  n-myc downstream regulated gene 2, Atad3a  -  atpase family, aaa domain containing 3a, Ldb3  -  lim domain binding 3, Cryab  -  crystallin, alpha b]"
GO:0043232	intracellular non-membrane-bounded organelle	1.32E-06	3.62E-05	1.86	16277	2244	226	58	"[Hadha  -  hydroxyacyl-coenzyme a dehydrogenase/3-ketoacyl-coenzyme a thiolase/enoyl-coenzyme a hydratase (trifunctional protein), alpha subunit, Pgm2  -  phosphoglucomutase 2, Hadhb  -  hydroxyacyl-coenzyme a dehydrogenase/3-ketoacyl-coenzyme a thiolase/enoyl-coenzyme a hydratase (trifunctional protein), beta subunit, Hspa8  -  heat shock protein 8, Tufm  -  tu translation elongation factor, mitochondrial, Pdlim5  -  pdz and lim domain 5, Vcp  -  valosin containing protein, Actn1  -  actinin, alpha 1, Dnajc24  -  dnaj (hsp40) homolog, subfamily c, member 24, Acadvl  -  acyl-coenzyme a dehydrogenase, very long chain, Flnc  -  filamin c, gamma, Jup  -  junction plakoglobin, Hspb1  -  heat shock protein 1, Ddx25  -  dead (asp-glu-ala-asp) box polypeptide 25, Capza2  -  capping protein (actin filament) muscle z-line, alpha 2, Pde4d  -  phosphodiesterase 4d, camp specific, Vim  -  vimentin, Myoz1  -  myozenin 1, Myoz2  -  myozenin 2, Actbl2  -  actin, beta-like 2, Alox15  -  arachidonate 15-lipoxygenase, Lrpprc  -  leucine-rich ppr-motif containing, Acta1  -  actin, alpha 1, skeletal muscle, Actb  -  actin, beta, Aldoa  -  aldolase a, fructose-bisphosphate, Tpm1  -  tropomyosin 1, alpha, Tpm2  -  tropomyosin 2, beta, Myot  -  myotilin, Actn2  -  actinin alpha 2, Des  -  desmin, Anxa1  -  annexin a1, Klhl41  -  kelch-like 41, Cfl2  -  cofilin 2, muscle, Mdh1  -  malate dehydrogenase 1, nad (soluble), Anxa2  -  annexin a2, Tubb4a  -  tubulin, beta 4a class iva, Myom1  -  myomesin 1, Tuba4a  -  tubulin, alpha 4a, Rps27a  -  ribosomal protein s27a, Plec  -  plectin, Mybpc2  -  myosin binding protein c, fast-type, Tuba1b  -  tubulin, alpha 1b, Atp5b  -  atp synthase, h+ transporting mitochondrial f1 complex, beta subunit, Vdac2  -  voltage-dependent anion channel 2, Vdac1  -  voltage-dependent anion channel 1, Vcl  -  vinculin, H2afj  -  h2a histone family, member j, Myl2  -  myosin, light polypeptide 2, regulatory, cardiac, slow, Myl1  -  myosin, light polypeptide 1, Cfl1  -  cofilin 1, non-muscle, Tmod4  -  tropomodulin 4, Myh4  -  myosin, heavy polypeptide 4, skeletal muscle, Sod2  -  superoxide dismutase 2, mitochondrial, Myh1  -  myosin, heavy polypeptide 1, skeletal muscle, adult, Ndrg2  -  n-myc downstream regulated gene 2, Atad3a  -  atpase family, aaa domain containing 3a, Ldb3  -  lim domain binding 3, Cryab  -  crystallin, alpha b]"
GO:0005856	cytoskeleton	1.70E-06	4.56E-05	2.29	16277	1162	226	37	"[Tubb4a  -  tubulin, beta 4a class iva, Myom1  -  myomesin 1, Tuba4a  -  tubulin, alpha 4a, Plec  -  plectin, Tuba1b  -  tubulin, alpha 1b, Mybpc2  -  myosin binding protein c, fast-type, Pgm2  -  phosphoglucomutase 2, Pdlim5  -  pdz and lim domain 5, Actn1  -  actinin, alpha 1, Dnajc24  -  dnaj (hsp40) homolog, subfamily c, member 24, Vcl  -  vinculin, Flnc  -  filamin c, gamma, Jup  -  junction plakoglobin, Hspb1  -  heat shock protein 1, Myl2  -  myosin, light polypeptide 2, regulatory, cardiac, slow, Cfl1  -  cofilin 1, non-muscle, Tmod4  -  tropomodulin 4, Capza2  -  capping protein (actin filament) muscle z-line, alpha 2, Pde4d  -  phosphodiesterase 4d, camp specific, Vim  -  vimentin, Myoz1  -  myozenin 1, Myoz2  -  myozenin 2, Actbl2  -  actin, beta-like 2, Ldb3  -  lim domain binding 3, Acta1  -  actin, alpha 1, skeletal muscle, Lrpprc  -  leucine-rich ppr-motif containing, Tpm1  -  tropomyosin 1, alpha, Aldoa  -  aldolase a, fructose-bisphosphate, Actb  -  actin, beta, Tpm2  -  tropomyosin 2, beta, Cryab  -  crystallin, alpha b, Myot  -  myotilin, Actn2  -  actinin alpha 2, Anxa1  -  annexin a1, Des  -  desmin, Klhl41  -  kelch-like 41, Cfl2  -  cofilin 2, muscle]"
GO:0005865	striated muscle thin filament	2.43E-06	6.38E-05	36.01	16277	8	226	4	"[Actn3  -  actinin alpha 3, Actn2  -  actinin alpha 2, Acta1  -  actin, alpha 1, skeletal muscle, Tmod4  -  tropomodulin 4]"
GO:0045252	oxoglutarate dehydrogenase complex	2.64E-06	6.82E-05	72.02	16277	3	226	3	"[Ogdh  -  oxoglutarate (alpha-ketoglutarate) dehydrogenase (lipoamide), Dlst  -  dihydrolipoamide s-succinyltransferase (e2 component of 2-oxo-glutarate complex), Dld  -  dihydrolipoamide dehydrogenase]"
GO:0043231	intracellular membrane-bounded organelle	3.07E-06	7.79E-05	1.3	16277	8212	226	148	"[Gdi2  -  guanosine diphosphate (gdp) dissociation inhibitor 2, Hadha  -  hydroxyacyl-coenzyme a dehydrogenase/3-ketoacyl-coenzyme a thiolase/enoyl-coenzyme a hydratase (trifunctional protein), alpha subunit, Ndufa9  -  nadh dehydrogenase (ubiquinone) 1 alpha subcomplex, 9, Hspa8  -  heat shock protein 8, Gpd1  -  glycerol-3-phosphate dehydrogenase 1 (soluble), Tufm  -  tu translation elongation factor, mitochondrial, Decr1  -  2,4-dienoyl coa reductase 1, mitochondrial, Vcp  -  valosin containing protein, Sucla2  -  succinate-coenzyme a ligase, adp-forming, beta subunit, Acadl  -  acyl-coenzyme a dehydrogenase, long-chain, Tmem38a  -  transmembrane protein 38a, Pkm  -  pyruvate kinase, muscle, Acadm  -  acyl-coenzyme a dehydrogenase, medium chain, Acadvl  -  acyl-coenzyme a dehydrogenase, very long chain, Hspd1  -  heat shock protein 1 (chaperonin), Hspb1  -  heat shock protein 1, Ddx25  -  dead (asp-glu-ala-asp) box polypeptide 25, Ndufv2  -  nadh dehydrogenase (ubiquinone) flavoprotein 2, Hsp90ab1  -  heat shock protein 90 alpha (cytosolic), class b member 1, Aco2  -  aconitase 2, mitochondrial, Ndufa12  -  nadh dehydrogenase (ubiquinone) 1 alpha subcomplex, 12, Phb  -  prohibitin, Slc25a3  -  solute carrier family 25 (mitochondrial carrier, phosphate carrier), member 3, Pde4d  -  phosphodiesterase 4d, camp specific, Oxct1  -  3-oxoacid coa transferase 1, Myoz1  -  myozenin 1, Eci1  -  enoyl-coenzyme a delta isomerase 1, Lrpprc  -  leucine-rich ppr-motif containing, Pdha1  -  pyruvate dehydrogenase e1 alpha 1, Mtch2  -  mitochondrial carrier homolog 2 (c. elegans), Asap2  -  arfgap with sh3 domain, ankyrin repeat and ph domain 2, Idh3a  -  isocitrate dehydrogenase 3 (nad+) alpha, Klhl41  -  kelch-like 41, Acsl1  -  acyl-coa synthetase long-chain family member 1, Cfl2  -  cofilin 2, muscle, Atp5d  -  atp synthase, h+ transporting, mitochondrial f1 complex, delta subunit, Atp5l  -  atp synthase, h+ transporting, mitochondrial f0 complex, subunit g, Ckmt2  -  creatine kinase, mitochondrial 2, Prdx2  -  peroxiredoxin 2, Hadh  -  hydroxyacyl-coenzyme a dehydrogenase, Anxa2  -  annexin a2, Atp2a1  -  atpase, ca++ transporting, cardiac muscle, fast twitch 1, Pygm  -  muscle glycogen phosphorylase, Pdhb  -  pyruvate dehydrogenase (lipoamide) beta, Gfm2  -  g elongation factor, mitochondrial 2, Ndufs1  -  nadh dehydrogenase (ubiquinone) fe-s protein 1, Atp5j2  -  atp synthase, h+ transporting, mitochondrial f0 complex, subunit f2, Atp5f1  -  atp synthase, h+ transporting, mitochondrial f0 complex, subunit b1, Atp5c1  -  atp synthase, h+ transporting, mitochondrial f1 complex, gamma polypeptide 1, Atp5b  -  atp synthase, h+ transporting mitochondrial f1 complex, beta subunit, Vdac3  -  voltage-dependent anion channel 3, Atp5a1  -  atp synthase, h+ transporting, mitochondrial f1 complex, alpha subunit 1, Vdac2  -  voltage-dependent anion channel 2, Vdac1  -  voltage-dependent anion channel 1, Atp5h  -  atp synthase, h+ transporting, mitochondrial f0 complex, subunit d, Idh2  -  isocitrate dehydrogenase 2 (nadp+), mitochondrial, Ptrf  -  polymerase i and transcript release factor, H2afj  -  h2a histone family, member j, Sae1  -  sumo1 activating enzyme subunit 1, Bcl11a  -  b cell cll/lymphoma 11a (zinc finger protein), Slc25a11  -  solute carrier family 25 (mitochondrial carrier oxoglutarate carrier), member 11, Suclg1  -  succinate-coa ligase, gdp-forming, alpha subunit, Nme2  -  nme/nm23 nucleoside diphosphate kinase 2, Pvalb  -  parvalbumin, Dld  -  dihydrolipoamide dehydrogenase, Ryr1  -  ryanodine receptor 1, skeletal muscle, Ndufa6  -  nadh dehydrogenase (ubiquinone) 1 alpha subcomplex, 6 (b14), Pgam2  -  phosphoglycerate mutase 2, Hhatl  -  hedgehog acyltransferase-like, Etfa  -  electron transferring flavoprotein, alpha polypeptide, Trmt5  -  trm5 trna methyltransferase 5, Dclre1c  -  dna cross-link repair 1c, pso2 homolog (s. cerevisiae), Atp5k  -  atp synthase, h+ transporting, mitochondrial f1f0 complex, subunit e, Rtn2  -  reticulon 2 (z-band associated protein), Hspb6  -  heat shock protein, alpha-crystallin-related, b6, Lyz1  -  lysozyme 1, Uqcrc1  -  ubiquinol-cytochrome c reductase core protein 1, COX2  -  cytochrome c oxidase subunit ii, Etfb  -  electron transferring flavoprotein, beta polypeptide, Serpina1c  -  serine (or cysteine) peptidase inhibitor, clade a, member 1c, Acat1  -  acetyl-coenzyme a acetyltransferase 1, Trf  -  transferrin, Lmna  -  lamin a, Hadhb  -  hydroxyacyl-coenzyme a dehydrogenase/3-ketoacyl-coenzyme a thiolase/enoyl-coenzyme a hydratase (trifunctional protein), beta subunit, Phb2  -  prohibitin 2, Ndufa10  -  nadh dehydrogenase (ubiquinone) 1 alpha subcomplex 10, Gpi1  -  glucose phosphate isomerase 1, Slc25a12  -  solute carrier family 25 (mitochondrial carrier, aralar), member 12, Actn1  -  actinin, alpha 1, Serpina1e  -  serine (or cysteine) peptidase inhibitor, clade a, member 1e, Ndufb10  -  nadh dehydrogenase (ubiquinone) 1 beta subcomplex, 10, Jup  -  junction plakoglobin, Got1  -  glutamate oxaloacetate transaminase 1, soluble, Cpt1b  -  carnitine palmitoyltransferase 1b, muscle, Got2  -  glutamate oxaloacetate transaminase 2, mitochondrial, Sdha  -  succinate dehydrogenase complex, subunit a, flavoprotein (fp), Ndufv1  -  nadh dehydrogenase (ubiquinone) flavoprotein 1, Ndufs3  -  nadh dehydrogenase (ubiquinone) fe-s protein 3, Vim  -  vimentin, Alox15  -  arachidonate 15-lipoxygenase, Cox5b  -  cytochrome c oxidase subunit vb, Cox4i1  -  cytochrome c oxidase subunit iv isoform 1, Akr1b3  -  aldo-keto reductase family 1, member b3 (aldose reductase), Cox5a  -  cytochrome c oxidase subunit va, Aldoc  -  aldolase c, fructose-bisphosphate, Bgn  -  biglycan, Aldoa  -  aldolase a, fructose-bisphosphate, Anxa1  -  annexin a1, Dlat  -  dihydrolipoamide s-acetyltransferase (e2 component of pyruvate dehydrogenase complex), Tnni2  -  troponin i, skeletal, fast 2, Uqcrc2  -  ubiquinol cytochrome c reductase core protein 2, Pebp1  -  phosphatidylethanolamine binding protein 1, Acaa2  -  acetyl-coenzyme a acyltransferase 2 (mitochondrial 3-oxoacyl-coenzyme a thiolase), Srl  -  sarcalumenin, Mdh1  -  malate dehydrogenase 1, nad (soluble), Dlst  -  dihydrolipoamide s-succinyltransferase (e2 component of 2-oxo-glutarate complex), Mdh2  -  malate dehydrogenase 2, nad (mitochondrial), Anxa5  -  annexin a5, Rps27a  -  ribosomal protein s27a, Slc25a4  -  solute carrier family 25 (mitochondrial carrier, adenine nucleotide translocator), member 4, Rfx3  -  regulatory factor x, 3 (influences hla class ii expression), Eef1a1  -  eukaryotic translation elongation factor 1 alpha 1, Fh1  -  fumarate hydratase 1, Eef1a2  -  eukaryotic translation elongation factor 1 alpha 2, Gstp2  -  glutathione s-transferase, pi 2, Cfl1  -  cofilin 1, non-muscle, Fhl1  -  four and a half lim domains 1, Atl2  -  atlastin gtpase 2, Prdx3  -  peroxiredoxin 3, Gstp1  -  glutathione s-transferase, pi 1, Myh4  -  myosin, heavy polypeptide 4, skeletal muscle, Sod2  -  superoxide dismutase 2, mitochondrial, Cs  -  citrate synthase, Myh1  -  myosin, heavy polypeptide 1, skeletal muscle, adult, Ndrg2  -  n-myc downstream regulated gene 2, Tomm22  -  translocase of outer mitochondrial membrane 22 homolog (yeast), Sdhb  -  succinate dehydrogenase complex, subunit b, iron sulfur (ip), Atad3a  -  atpase family, aaa domain containing 3a, Uqcr10  -  ubiquinol-cytochrome c reductase, complex iii subunit x, Bdh1  -  3-hydroxybutyrate dehydrogenase, type 1, Cryab  -  crystallin, alpha b, Ldha  -  lactate dehydrogenase a, Sypl2  -  synaptophysin-like 2, Ogdh  -  oxoglutarate (alpha-ketoglutarate) dehydrogenase (lipoamide), Ldhb  -  lactate dehydrogenase b, Ywhae  -  tyrosine 3-monooxygenase/tryptophan 5-monooxygenase activation protein, epsilon polypeptide, Ubd  -  ubiquitin d, Bsg  -  basigin]"
GO:0031674	I band	3.65E-06	9.07E-05	20.01	16277	18	226	5	"[Atp2a1  -  atpase, ca++ transporting, cardiac muscle, fast twitch 1, Tcap  -  titin-cap, Ryr1  -  ryanodine receptor 1, skeletal muscle, Myl3  -  myosin, light polypeptide 3, Cryab  -  crystallin, alpha b]"
GO:0033177	"proton-transporting two-sector ATPase complex, proton-transporting domain"	6.46E-06	1.58E-04	18.01	16277	20	226	5	"[Atp5h  -  atp synthase, h+ transporting, mitochondrial f0 complex, subunit d, Atp5k  -  atp synthase, h+ transporting, mitochondrial f1f0 complex, subunit e, Atp5j2  -  atp synthase, h+ transporting, mitochondrial f0 complex, subunit f2, Atp5f1  -  atp synthase, h+ transporting, mitochondrial f0 complex, subunit b1, Atp5l  -  atp synthase, h+ transporting, mitochondrial f0 complex, subunit g]"
GO:0031988	membrane-bounded vesicle	1.31E-05	3.13E-04	2.73	16277	607	226	23	"[Col12a1  -  collagen, type xii, alpha 1, Vim  -  vimentin, Anxa6  -  annexin a6, Anxa5  -  annexin a5, Trf  -  transferrin, Hspa8  -  heat shock protein 8, Acta1  -  actin, alpha 1, skeletal muscle, Eno1  -  enolase 1, alpha non-neuron, Actn1  -  actinin, alpha 1, Bgn  -  biglycan, Pkm  -  pyruvate kinase, muscle, Actb  -  actin, beta, Aldoa  -  aldolase a, fructose-bisphosphate, Hspd1  -  heat shock protein 1 (chaperonin), Sypl2  -  synaptophysin-like 2, Anxa1  -  annexin a1, Col1a2  -  collagen, type i, alpha 2, Alb  -  albumin, Lyz1  -  lysozyme 1, Pebp1  -  phosphatidylethanolamine binding protein 1, Ywhae  -  tyrosine 3-monooxygenase/tryptophan 5-monooxygenase activation protein, epsilon polypeptide, Ywhag  -  tyrosine 3-monooxygenase/tryptophan 5-monooxygenase activation protein, gamma polypeptide, Anxa2  -  annexin a2]"
GO:0044421	extracellular region part	1.66E-05	3.90E-04	2.19	16277	1083	226	33	"[Col12a1  -  collagen, type xii, alpha 1, Serpina1c  -  serine (or cysteine) peptidase inhibitor, clade a, member 1c, Anxa6  -  annexin a6, Anxa5  -  annexin a5, Ahsg  -  alpha-2-hs-glycoprotein, Trf  -  transferrin, Hspa8  -  heat shock protein 8, Eno1  -  enolase 1, alpha non-neuron, Gpi1  -  glucose phosphate isomerase 1, Actn1  -  actinin, alpha 1, Pkm  -  pyruvate kinase, muscle, Serpina1e  -  serine (or cysteine) peptidase inhibitor, clade a, member 1e, Hspd1  -  heat shock protein 1 (chaperonin), Lama2  -  laminin, alpha 2, Alb  -  albumin, Vim  -  vimentin, Acta1  -  actin, alpha 1, skeletal muscle, Akr1b3  -  aldo-keto reductase family 1, member b3 (aldose reductase), Bgn  -  biglycan, Aldoa  -  aldolase a, fructose-bisphosphate, Actb  -  actin, beta, Prelp  -  proline arginine-rich end leucine-rich repeat, Anxa1  -  annexin a1, Ogn  -  osteoglycin, Col1a2  -  collagen, type i, alpha 2, Col1a1  -  collagen, type i, alpha 1, Ywhae  -  tyrosine 3-monooxygenase/tryptophan 5-monooxygenase activation protein, epsilon polypeptide, Pebp1  -  phosphatidylethanolamine binding protein 1, Ywhag  -  tyrosine 3-monooxygenase/tryptophan 5-monooxygenase activation protein, gamma polypeptide, Fmod  -  fibromodulin, Col6a2  -  collagen, type vi, alpha 2, Col6a1  -  collagen, type vi, alpha 1, Anxa2  -  annexin a2]"
GO:0005916	fascia adherens	2.35E-05	5.43E-04	22.16	16277	13	226	4	"[Jup  -  junction plakoglobin, Des  -  desmin, Actn1  -  actinin, alpha 1, Vcl  -  vinculin]"
GO:0031430	M band	2.35E-05	5.33E-04	22.16	16277	13	226	4	"[Myom1  -  myomesin 1, Klhl41  -  kelch-like 41, Obscn  -  obscurin, cytoskeletal calmodulin and titin-interacting rhogef, Myom3  -  myomesin family, member 3]"
GO:0030017	sarcomere	2.56E-05	5.72E-04	13.85	16277	26	226	5	"[Actn3  -  actinin alpha 3, Actn2  -  actinin alpha 2, Myom1  -  myomesin 1, Obscn  -  obscurin, cytoskeletal calmodulin and titin-interacting rhogef, Acta1  -  actin, alpha 1, skeletal muscle]"
GO:0033178	"proton-transporting two-sector ATPase complex, catalytic domain"	3.25E-05	7.14E-04	20.58	16277	14	226	4	"[Atp5d  -  atp synthase, h+ transporting, mitochondrial f1 complex, delta subunit, Atp5c1  -  atp synthase, h+ transporting, mitochondrial f1 complex, gamma polypeptide 1, Atp5b  -  atp synthase, h+ transporting mitochondrial f1 complex, beta subunit, Atp5a1  -  atp synthase, h+ transporting, mitochondrial f1 complex, alpha subunit 1]"
GO:0005759	mitochondrial matrix	3.52E-05	7.62E-04	7.64	16277	66	226	7	"[Acat1  -  acetyl-coenzyme a acetyltransferase 1, Ndufa9  -  nadh dehydrogenase (ubiquinone) 1 alpha subcomplex, 9, Acaa2  -  acetyl-coenzyme a acyltransferase 2 (mitochondrial 3-oxoacyl-coenzyme a thiolase), Mdh2  -  malate dehydrogenase 2, nad (mitochondrial), Acadl  -  acyl-coenzyme a dehydrogenase, long-chain, Acadm  -  acyl-coenzyme a dehydrogenase, medium chain, Cs  -  citrate synthase]"
GO:0005741	mitochondrial outer membrane	4.21E-05	8.98E-04	5.45	16277	119	226	9	"[Tomm22  -  translocase of outer mitochondrial membrane 22 homolog (yeast), Slc25a4  -  solute carrier family 25 (mitochondrial carrier, adenine nucleotide translocator), member 4, Cpt1b  -  carnitine palmitoyltransferase 1b, muscle, Acsl1  -  acyl-coa synthetase long-chain family member 1, Hadhb  -  hydroxyacyl-coenzyme a dehydrogenase/3-ketoacyl-coenzyme a thiolase/enoyl-coenzyme a hydratase (trifunctional protein), beta subunit, Pebp1  -  phosphatidylethanolamine binding protein 1, Vdac3  -  voltage-dependent anion channel 3, Vdac2  -  voltage-dependent anion channel 2, Vdac1  -  voltage-dependent anion channel 1]"
GO:0045275	respiratory chain complex III	5.12E-05	1.07E-03	36.01	16277	6	226	3	"[Uqcrc2  -  ubiquinol cytochrome c reductase core protein 2, Uqcr10  -  ubiquinol-cytochrome c reductase, complex iii subunit x, Uqcrc1  -  ubiquinol-cytochrome c reductase core protein 1]"
GO:0045240	dihydrolipoyl dehydrogenase complex	5.12E-05	1.06E-03	36.01	16277	6	226	3	"[Ogdh  -  oxoglutarate (alpha-ketoglutarate) dehydrogenase (lipoamide), Dlst  -  dihydrolipoamide s-succinyltransferase (e2 component of 2-oxo-glutarate complex), Dld  -  dihydrolipoamide dehydrogenase]"
GO:0005750	mitochondrial respiratory chain complex III	5.12E-05	1.04E-03	36.01	16277	6	226	3	"[Uqcrc2  -  ubiquinol cytochrome c reductase core protein 2, Uqcrc1  -  ubiquinol-cytochrome c reductase core protein 1, Uqcr10  -  ubiquinol-cytochrome c reductase, complex iii subunit x]"
GO:0030016	myofibril	7.32E-05	1.47E-03	11.25	16277	32	226	5	"[Pde4d  -  phosphodiesterase 4d, camp specific, Myl2  -  myosin, light polypeptide 2, regulatory, cardiac, slow, Myl1  -  myosin, light polypeptide 1, Myh4  -  myosin, heavy polypeptide 4, skeletal muscle, Tpm1  -  tropomyosin 1, alpha]"
GO:0031968	organelle outer membrane	8.41E-05	1.66E-03	4.99	16277	130	226	9	"[Tomm22  -  translocase of outer mitochondrial membrane 22 homolog (yeast), Slc25a4  -  solute carrier family 25 (mitochondrial carrier, adenine nucleotide translocator), member 4, Cpt1b  -  carnitine palmitoyltransferase 1b, muscle, Acsl1  -  acyl-coa synthetase long-chain family member 1, Hadhb  -  hydroxyacyl-coenzyme a dehydrogenase/3-ketoacyl-coenzyme a thiolase/enoyl-coenzyme a hydratase (trifunctional protein), beta subunit, Pebp1  -  phosphatidylethanolamine binding protein 1, Vdac3  -  voltage-dependent anion channel 3, Vdac2  -  voltage-dependent anion channel 2, Vdac1  -  voltage-dependent anion channel 1]"
									
									
									
"*FDR q-value' is the false discovery rate correction of the above p-value for multiple testing using the Benjamini and Hochberg (1995) method. Namely, for the ith term (ranked according to p-value) the FDR q-value is (p-value * number of GO terms) / i. "									
